# Supplementary material for: Culturing and transcriptome profiling of progenitor-like colonies derived from adult mouse pancreas
Source: Stem Cell Res Ther. 2017 Jul 26;8:172. doi: 10.1186/s13287-017-0626-y (PMC5530554; doi:10.1186/s13287-017-0626-y)
Supplement: Supplementary file 11 — is Table S7 presenting original HTS data sets for miRNAs. (XLSX 172 kb) [file 13287_2017_626_MOESM11_ESM.xlsx]

## Sheet: miRNA_all_miRNA_exp2
Tab. S7 Original HTS data sets for miRNAs
ID	Pancreas1	Pancreas2	Pancreas3	Colonies1	Colonies2	Colonies3	Pancreas1	Pancreas2	Pancreas3	Colonies1	Colonies2	Colonies3	Colonies_mean_TPM	Pancreas_mean_TPM	FoldChange_Log2	P.value	P.value.adj
10_10001	4	8	8	9	7	11	0.3	0.4	0.4	1.5	1.4	2	1.6	0.4	2	0.0952528	0.217973
10_10052	0	0	0	12	9	11	0	0	0	2	1.8	2	1.9	0	Inf	0.00142871	0.00476355
10_10186	132	217	166	80	77	70	9.1	10.3	8.9	13.4	15.4	12.6	13.8	9.5	0.538669	7.31371e-19	6.01497e-18
10_10260	7	4	9	62	45	26	0.5	0.2	0.5	10.4	9	4.7	8	0.4	4.32193	0.010175	0.0290072
10_10267	0	0	0	5	11	7	0	0	0	0.8	2.2	1.3	1.4	0	Inf	0.00804919	0.0234394
10_10304	0	0	0	0	1	4	0	0	0	0	0.2	0.7	0.3	0	Inf	0.438952	0.747374
10_10363	2	2	0	1	1	1	0.1	0.1	0	0.2	0.2	0.2	0.2	0.1	1	0.188587	0.381389
10_10416	0	2	0	1	0	1	0	0.1	0	0.2	0	0.2	0.1	0	Inf	0.581257	0.872395
10_10455	1	1	4	1	1	1	0.1	0	0.2	0.2	0.2	0.2	0.2	0.1	1	0.0425239	0.106663
10_9878	2	2	0	4	5	7	0.1	0.1	0	0.7	1	1.3	1	0.1	3.32193	0.791442	1
10_9878_star	0	1	0	0	0	0	0	0	0	0	0	0	0	0	NA	0.538187	0.846239
10_9943	89	129	79	33	56	23	6.2	6.1	4.2	5.5	11.2	4.1	7	5.5	0.347923	1.70206e-18	1.37482e-17
10_9988_star	0	0	0	0	1	0	0	0	0	0	0.2	0	0.1	0	Inf	1	1
1_1004	0	0	0	1	1	3	0	0	0	0.2	0.2	0.5	0.3	0	Inf	0.439345	0.747374
1_1066	0	0	0	1	0	0	0	0	0	0.2	0	0	0.1	0	Inf	1	1
11_10570	23395	13317	7934	19	9	6	1620.3	634.5	425.3	3.2	1.8	1.1	2	893.4	-8.80316	1.25586e-161	8.52102e-159
11_10570_star	44	30	28	0	0	0	3	1.4	1.5	0	0	0	0	2	#NAME?	1.37112e-30	1.80642e-29
11_10590	203	390	349	3993	4061	4459	14.1	18.6	18.7	670.1	813.4	804.1	762.5	17.1	5.47867	8.98532e-22	8.35143e-21
11_10592	1471	2133	1961	11205	10620	12620	101.9	101.6	105.1	1880.4	2127.1	2275.8	2094.4	102.9	4.34722	2.47512e-06	1.0905e-05
11_10754	0	0	1	1	3	1	0	0	0.1	0.2	0.6	0.2	0.3	0	Inf	1	1
11_10754_star	0	0	0	0	1	0	0	0	0	0	0.2	0	0.1	0	Inf	1	1
11_10782	0	1	1	1	2	1	0	0	0.1	0.2	0.4	0.2	0.2	0	Inf	0.975251	1
11_10791	0	1	0	0	0	1	0	0	0	0	0	0.2	0.1	0	Inf	0.927125	1
11_10821	710	1008	1011	121292	79249	67344	49.2	48	54.2	20355.5	15872.6	12144.4	16124.2	50.5	8.31873	3.74508e-68	1.54002e-66
11_10821_star	41	69	65	266	312	308	2.8	3.3	3.5	44.6	62.5	55.5	54.2	3.2	4.08215	0.00167861	0.00552881
11_10847	190	243	259	283	194	199	13.2	11.6	13.9	47.5	38.9	35.9	40.7	12.9	1.65766	2.95356e-08	1.52395e-07
11_10847_star	4	2	7	13	14	10	0.3	0.1	0.4	2.2	2.8	1.8	2.3	0.2	3.52356	1	1
11_10954	0	0	1	1	2	0	0	0	0.1	0.2	0.4	0	0.2	0	Inf	1	1
11_10954_star	0	0	0	1	2	0	0	0	0	0.2	0.4	0	0.2	0	Inf	0.797296	1
11_10956	3818	6365	5171	21585	13968	15034	264.4	303.3	277.2	3622.4	2797.6	2711.1	3043.7	281.6	3.43411	0.364523	0.640748
11_10956_star	38	49	32	289	267	308	2.6	2.3	1.7	48.5	53.5	55.5	52.5	2.2	4.57674	9.69092e-07	4.41295e-06
11_11005	0	0	0	1	0	0	0	0	0	0.2	0	0	0.1	0	Inf	1	1
11_11005_star	0	0	0	1	1	0	0	0	0	0.2	0.2	0	0.1	0	Inf	1	1
11_11075	10	23	6	1	3	4	0.7	1.1	0.3	0.2	0.6	0.7	0.5	0.7	-0.485427	2.03935e-09	1.13885e-08
11_11112	0	0	0	49	58	37	0	0	0	8.2	11.6	6.7	8.8	0	Inf	1.13931e-11	7.19088e-11
11_11145	554	874	762	54	57	49	38.4	41.6	40.8	9.1	11.4	8.8	9.8	40.3	-2.03993	2.136e-61	7.83393e-60
11_11149	0	0	1	10	10	10	0	0	0.1	1.7	2	1.8	1.8	0	Inf	0.0115184	0.0325635
11_11149_star	0	0	0	0	0	1	0	0	0	0	0	0.2	0.1	0	Inf	1	1
11_11157	1	1	0	0	0	0	0.1	0	0	0	0	0	0	0	NA	0.150666	0.311192
11_11192	1024	1141	1037	1655	1745	1538	70.9	54.4	55.6	277.7	349.5	277.4	301.5	60.3	2.32193	0.000960229	0.00323333
11_11285	2	1	1	0	0	0	0.1	0	0.1	0	0	0	0	0.1	#NAME?	0.0124874	0.034693
11_11327	0	0	0	5	3	5	0	0	0	0.8	0.6	0.9	0.8	0	Inf	0.0642238	0.154251
11_11337	0	0	0	0	0	2	0	0	0	0	0	0.4	0.1	0	Inf	1	1
11_11352	678	976	908	2240	2194	2482	47	46.5	48.7	375.9	439.4	447.6	421	47.4	3.15086	0.868388	1
11_11352_star	641	844	811	1077	991	1211	44.4	40.2	43.5	180.7	198.5	218.4	199.2	42.7	2.22191	0.000144274	0.000539007
11_11402	4	7	7	2	0	1	0.3	0.3	0.4	0.3	0	0.2	0.2	0.3	-0.584963	5.16145e-06	2.17518e-05
1_1115	118	202	171	10	10	8	8.2	9.6	9.2	1.7	2	1.4	1.7	9	-2.40439	1.77894e-50	4.82805e-49
11_11559	280	443	379	13	7	9	19.4	21.1	20.3	2.2	1.4	1.6	1.7	20.3	-3.57787	8.55846e-73	4.8391e-71
11_11575	5	4	10	1	1	2	0.3	0.2	0.5	0.2	0.2	0.4	0.2	0.4	-1	8.21014e-06	3.44927e-05
11_11575_star	1	5	7	0	0	1	0.1	0.2	0.4	0	0	0.2	0.1	0.2	-1	1.39599e-05	5.67173e-05
1_1154_star	0	0	1	0	0	0	0	0	0.1	0	0	0	0	0	NA	0.53829	0.846239
1_123	0	1	0	5	12	32	0	0	0	0.8	2.4	5.8	3	0	Inf	0.000481276	0.0016789
1_124	0	0	0	8	17	14	0	0	0	1.3	3.4	2.5	2.4	0	Inf	0.00039123	0.00138616
1_1307	0	0	0	0	0	1	0	0	0	0	0	0.2	0.1	0	Inf	1	1
12_11715	2	1	1	21	13	14	0.1	0	0.1	3.5	2.6	2.5	2.9	0.1	4.85798	0.015479	0.0421788
12_11747	5	8	19	35	47	13	0.3	0.4	1	5.9	9.4	2.3	5.9	0.6	3.29768	0.918026	1
12_11766	0	4	1	3	5	1	0	0.2	0.1	0.5	1	0.2	0.6	0.1	2.58496	0.626409	0.916977
12_11766_star	2	0	0	0	0	1	0.1	0	0	0	0	0.2	0.1	0	Inf	0.350346	0.625552
12_11795	0	0	0	1	3	1	0	0	0	0.2	0.6	0.2	0.3	0	Inf	0.439113	0.747374
12_11917	111	129	113	174	108	97	7.7	6.1	6.1	29.2	21.6	17.5	22.8	6.6	1.7885	2.55369e-06	1.11426e-05
12_11917_star	99	118	112	583	378	409	6.9	5.6	6	97.8	75.7	73.8	82.4	6.2	3.7323	0.0225811	0.0602014
12_11925	4	8	2	4	9	3	0.3	0.4	0.1	0.7	1.8	0.5	1	0.3	1.73697	0.0814864	0.191498
12_11930	97	157	161	198	168	238	6.7	7.5	8.6	33.2	33.6	42.9	36.6	7.6	2.26777	0.000598627	0.00205136
12_11930_star	2	2	0	9	7	3	0.1	0.1	0	1.5	1.4	0.5	1.2	0.1	3.58496	0.572891	0.872395
12_11937	19	21	31	85	88	90	1.3	1	1.7	14.3	17.6	16.2	16	1.3	3.62149	0.241601	0.471053
12_11937_star	0	1	0	2	2	2	0	0	0	0.3	0.4	0.4	0.4	0	Inf	0.8459	1
12_11942	145	256	242	338	320	366	10	12.2	13	56.7	64.1	66	62.3	11.7	2.41272	0.0017508	0.00571115
12_11942_star	65	130	135	134	127	125	4.5	6.2	7.2	22.5	25.4	22.5	23.5	6	1.96963	1.0329e-05	4.26031e-05
12_11971	195	292	230	625	723	811	13.5	13.9	12.3	104.9	144.8	146.3	132	13.2	3.32193	0.622133	0.913673
12_11984	83	113	112	174	137	216	5.7	5.4	6	29.2	27.4	39	31.9	5.7	2.48452	0.0132274	0.036409
12_11984_star	41	50	52	32	28	32	2.8	2.4	2.8	5.4	5.6	5.8	5.6	2.7	1.05247	3.3081e-09	1.83979e-08
12_11989	4	8	7	9	16	16	0.3	0.4	0.4	1.5	3.2	2.9	2.5	0.3	3.05889	0.574596	0.872395
12_11989_star	0	1	0	1	2	2	0	0	0	0.2	0.4	0.4	0.3	0	Inf	1	1
12_12019	12	8	8	40	17	32	0.8	0.4	0.4	6.7	3.4	5.8	5.3	0.5	3.40599	0.722898	1
12_12060	0	0	0	18	13	11	0	0	0	3	2.6	2	2.5	0	Inf	0.000233034	0.000850075
12_12060_star	0	0	0	0	0	2	0	0	0	0	0	0.4	0.1	0	Inf	1	1
12_12097	0	1	0	2	5	2	0	0	0	0.3	1	0.4	0.6	0	Inf	0.489012	0.817227
12_12182	0	0	1	0	0	0	0	0	0.1	0	0	0	0	0	NA	0.53829	0.846239
12_12182_star	1	1	1	0	0	2	0.1	0	0.1	0	0	0.4	0.1	0.1	0	0.249982	0.482051
12_12281	22	44	40	10	4	4	1.5	2.1	2.1	1.7	0.8	0.7	1.1	1.9	-0.788496	7.16451e-19	5.9282e-18
12_12281_star	0	0	0	1	1	2	0	0	0	0.2	0.2	0.4	0.2	0	Inf	0.590612	0.872395
12_12436	2	0	2	0	1	1	0.1	0	0.1	0	0.2	0.2	0.1	0.1	0	0.105782	0.237658
12_12436_star	23	23	21	22	36	41	1.6	1.1	1.1	3.7	7.2	7.4	6.1	1.3	2.2303	0.0257225	0.0677775
1_262	29	55	39	47	55	32	2	2.6	2.1	7.9	11	5.8	8.2	2.2	1.89812	9.69726e-05	0.000368605
13_12652	2	4	3	0	0	0	0.1	0.2	0.2	0	0	0	0	0.2	#NAME?	6.71699e-05	0.000261924
13_12652_star	2	2	1	0	0	0	0.1	0.1	0.1	0	0	0	0	0.1	#NAME?	0.00405481	0.0125054
13_12809	163	357	247	263	291	292	11.3	17	13.2	44.1	58.3	52.7	51.7	13.8	1.9055	3.57795e-07	1.70361e-06
13_12813	100	215	141	153	163	194	6.9	10.2	7.6	25.7	32.6	35	31.1	8.2	1.92322	1.78387e-06	7.96286e-06
13_12816	1	3	1	9	12	9	0.1	0.1	0.1	1.5	2.4	1.6	1.8	0.1	4.16993	0.257861	0.487025
13_12859	4	5	0	46	27	14	0.3	0.2	0	7.7	5.4	2.5	5.2	0.2	4.70044	0.004524	0.0137956
13_13091	0	0	0	1	2	1	0	0	0	0.2	0.4	0.2	0.2	0	Inf	0.590486	0.872395
13_13154	0	0	0	0	2	1	0	0	0	0	0.4	0.2	0.2	0	Inf	0.796833	1
13_13154_star	2	0	3	8	11	2	0.1	0	0.2	1.3	2.2	0.4	1.3	0.1	3.70044	0.658395	0.957602
13_13185	0	0	0	0	1	0	0	0	0	0	0.2	0	0.1	0	Inf	1	1
13_13193	47953	77110	100147	21568	20014	25695	3321.1	3673.9	5368.6	3619.6	4008.6	4633.7	4087.3	4121.2	-0.0119163	9.52887e-24	9.64975e-23
13_13193_star	25	25	38	52	45	41	1.7	1.2	2	8.7	9	7.4	8.4	1.7	2.30485	0.02537	0.0669787
13_13340	0	0	0	6	10	10	0	0	0	1	2	1.8	1.6	0	Inf	0.00446291	0.01364
1_393	2342	2702	2752	5821	4752	5565	162.2	128.7	147.5	976.9	951.8	1003.6	977.4	146.2	2.74101	0.10159	0.229381
14_13387	10	40	33	24	25	22	0.7	1.9	1.8	4	5	4	4.3	1.5	1.51937	1.29904e-05	5.29368e-05
14_13409	991	1327	1134	443	333	214	68.6	63.2	60.8	74.3	66.7	38.6	59.9	64.2	-0.100017	4.6951e-31	6.4356e-30
14_13409_star	0	0	0	0	1	0	0	0	0	0	0.2	0	0.1	0	Inf	1	1
14_13621	3291	4500	4081	894	613	261	227.9	214.4	218.8	150	122.8	47.1	106.6	220.4	-1.04792	1.04589e-45	2.45441e-44
14_13622	3306	4374	4066	860	654	273	229	208.4	218	144.3	131	49.2	108.2	218.4	-1.01327	3.82659e-45	8.65446e-44
14_13726	450	586	583	3667	4154	4334	31.2	27.9	31.3	615.4	832	781.6	743	30.1	4.62553	8.52906e-10	4.84265e-09
14_13726_star	1	2	0	39	45	30	0.1	0.1	0	6.5	9	5.4	7	0.1	6.12928	5.57377e-07	2.58143e-06
14_13795	2	2	0	0	0	0	0.1	0.1	0	0	0	0	0	0.1	#NAME?	0.0125018	0.034693
14_13796	0	1	0	0	0	0	0	0	0	0	0	0	0	0	NA	0.538187	0.846239
14_13803	11	16	11	8	14	7	0.8	0.8	0.6	1.3	2.8	1.3	1.8	0.7	1.36257	0.000365545	0.00130538
14_13828	0	0	2	0	0	1	0	0	0.1	0	0	0.2	0.1	0	Inf	0.360809	0.636145
14_13837	0	0	0	1	5	2	0	0	0	0.2	1	0.4	0.5	0	Inf	0.20361	0.403946
14_13918	16	18	31	0	0	0	1.1	0.9	1.7	0	0	0	0	1.2	#NAME?	1.83734e-22	1.79372e-21
14_13918_star	0	4	0	0	0	0	0	0.2	0	0	0	0	0	0.1	#NAME?	0.0128593	0.0354677
14_13939	39	18	23	28	32	35	2.7	0.9	1.2	4.7	6.4	6.3	5.8	1.6	1.85798	0.00239882	0.0076593
14_13973	0	1	0	2	1	5	0	0	0	0.3	0.2	0.9	0.5	0	Inf	0.58704	0.872395
14_14045	0	0	0	2	1	0	0	0	0	0.3	0.2	0	0.2	0	Inf	0.79791	1
1_427	180	323	386	314	263	224	12.5	15.4	20.7	52.7	52.7	40.4	48.6	16.2	1.58496	7.38848e-10	4.21268e-09
1_471	1949	2032	2172	11421	8882	10635	135	96.8	116.4	1916.7	1779	1917.9	1871.2	116.1	4.01052	0.000461244	0.00161317
1_471_star	907	1456	1409	20682	19244	25578	62.8	69.4	75.5	3470.9	3854.3	4612.6	3979.3	69.2	5.8456	1.03556e-25	1.13327e-24
1_474	28	46	33	934	826	985	1.9	2.2	1.8	156.7	165.4	177.6	166.6	2	6.38024	3.62216e-34	5.58554e-33
1_474_star	24	29	37	1607	933	1008	1.7	1.4	2	269.7	186.9	181.8	212.8	1.7	6.96782	1.29892e-46	3.26413e-45
15_14278	0	2	2	0	3	1	0	0.1	0.1	0	0.6	0.2	0.3	0.1	1.58496	0.295407	0.549133
15_14301	215	377	284	52	61	34	14.9	18	15.2	8.7	12.2	6.1	9	16	-0.830075	1.79642e-38	3.38575e-37
15_14333	0	0	1	10	2	6	0	0	0.1	1.7	0.4	1.1	1.1	0	Inf	0.0932552	0.214743
15_14333_star	0	0	0	1	0	0	0	0	0	0.2	0	0	0.1	0	Inf	1	1
15_14379	3348	4436	3920	880	641	212	231.9	211.4	210.1	147.7	128.4	38.2	104.8	217.8	-1.05537	8.94344e-46	2.16719e-44
15_14380	3258	4505	3993	884	634	264	225.6	214.6	214.1	148.4	127	47.6	107.6	218.1	-1.01931	2.72586e-45	6.26947e-44
15_14403	22397	28406	26162	57365	54862	54097	1551.1	1353.4	1402.5	9627.1	10988.2	9755.5	10123.6	1435.7	2.8179	0.209355	0.414736
15_14639	1083	1524	1517	10766	7764	7045	75	72.6	81.3	1806.8	1555	1270.5	1544.1	76.3	4.33894	2.07162e-06	9.15698e-06
15_14639_star	42	62	43	113	94	117	2.9	3	2.3	19	18.8	21.1	19.6	2.7	2.85982	0.296605	0.550606
15_14671	1	0	1	3	2	1	0.1	0	0.1	0.5	0.4	0.2	0.4	0	Inf	1	1
15_14671_star	0	0	0	2	0	0	0	0	0	0.3	0	0	0.1	0	Inf	1	1
15_14773	35	59	73	7	9	3	2.4	2.8	3.9	1.2	1.8	0.5	1.2	3	-1.32193	1.57656e-27	1.82854e-26
15_14796	2	3	1	6	6	2	0.1	0.1	0.1	1	1.2	0.4	0.9	0.1	3.16993	0.872857	1
15_14801	0	1	2	1	0	0	0	0	0.1	0.2	0	0	0.1	0.1	0	0.130036	0.279283
1_573	169	246	193	3790	3462	3293	11.7	11.7	10.3	636	693.4	593.8	641.1	11.3	5.82615	5.70569e-29	6.97534e-28
1_598	70	147	116	1	1	0	4.8	7	6.2	0.2	0.2	0	0.1	6	-5.90689	3.12603e-58	1.0877e-56
16_14823	0	3	0	0	0	0	0	0.1	0	0	0	0	0	0	NA	0.0420173	0.105588
16_14846	0	6	8	49	33	43	0	0.3	0.4	8.2	6.6	7.8	7.5	0.2	5.22882	0.00185655	0.00601273
16_15072	3	2	2	11	14	5	0.2	0.1	0.1	1.8	2.8	0.9	1.9	0.1	4.24793	0.529367	0.846239
16_15122	18	10	10	15	22	14	1.2	0.5	0.5	2.5	4.4	2.5	3.1	0.8	1.9542	0.037078	0.095474
16_15177	0	0	0	1	1	1	0	0	0	0.2	0.2	0.2	0.2	0	Inf	0.797435	1
16_15180	377	447	450	3710	3402	3981	26.1	21.3	24.1	622.6	681.4	717.9	674	23.8	4.82372	1.64538e-12	1.04826e-11
1_669	2	0	1	4	2	1	0.1	0	0.1	0.7	0.4	0.2	0.4	0.1	2	0.982984	1
1_669_star	1	0	0	0	0	0	0.1	0	0	0	0	0	0	0	NA	0.54067	0.846239
17_15439	847	1111	1136	14719	10912	12410	58.7	52.9	60.9	2470.2	2185.5	2237.9	2297.9	57.5	5.32061	2.19611e-18	1.75301e-17
17_15529	0	0	2	0	0	1	0	0	0.1	0	0	0.2	0.1	0	Inf	0.360809	0.636145
17_15675	1	0	1	14	6	6	0.1	0	0.1	2.3	1.2	1.1	1.5	0	Inf	0.0662547	0.158567
17_15678	1865	2855	5222	75	46	50	129.2	136	279.9	12.6	9.2	9	10.3	181.7	-4.14084	3.36923e-102	3.26574e-100
17_15791	1	0	1	0	0	0	0.1	0	0.1	0	0	0	0	0	NA	0.150472	0.311192
17_15797	0	1	0	5	5	4	0	0	0	0.8	1	0.7	0.9	0	Inf	0.193716	0.389098
17_15805	2	0	0	0	0	1	0.1	0	0	0	0	0.2	0.1	0	Inf	0.350346	0.625552
17_15909	0	0	3	0	0	0	0	0	0.2	0	0	0	0	0.1	#NAME?	0.0419863	0.105588
17_15909_star	0	0	0	0	1	0	0	0	0	0	0.2	0	0.1	0	Inf	1	1
17_15964	15	15	17	10	5	13	1	0.7	0.9	1.7	1	2.3	1.7	0.9	0.917538	9.33268e-06	3.87292e-05
17_15964_star	3	6	1	25	26	21	0.2	0.3	0.1	4.2	5.2	3.8	4.4	0.2	4.45943	0.0341751	0.0886723
17_16068	0	0	1	56	65	39	0	0	0.1	9.4	13	7	9.8	0	Inf	1.73341e-11	1.07408e-10
1_783	14	21	23	16	8	5	1	1	1.2	2.7	1.6	0.9	1.7	1.1	0.628031	1.85952e-07	9.14266e-07
18_16187	0	0	0	1	5	2	0	0	0	0.2	1	0.4	0.5	0	Inf	0.20361	0.403946
18_16187_star	0	0	0	0	3	1	0	0	0	0	0.6	0.2	0.3	0	Inf	0.589934	0.872395
18_16270	34187	51267	43169	6181	4047	1960	2367.7	2442.6	2314.2	1037.3	810.6	353.5	733.8	2374.8	-1.69435	1.7817e-48	4.64955e-47
18_16460	90	68	102	138	118	118	6.2	3.2	5.5	23.2	23.6	21.3	22.7	5	2.18269	0.00168463	0.0055352
18_16460_star	0	0	2	0	0	0	0	0	0.1	0	0	0	0	0	NA	0.148622	0.310277
18_16499	9	22	13	1	5	3	0.6	1	0.7	0.2	1	0.5	0.6	0.8	-0.415037	3.23692e-10	1.89332e-09
18_16569	12	7	4	1	1	0	0.8	0.3	0.2	0.2	0.2	0	0.1	0.5	-2.32193	3.14896e-08	1.6125e-07
18_16684	16	25	22	2	2	1	1.1	1.2	1.2	0.3	0.4	0.2	0.3	1.2	-2	5.78764e-17	4.4879e-16
19_16763	0	0	4	0	0	1	0	0	0.2	0	0	0.2	0.1	0.1	0	0.0480001	0.118645
19_16828	0	3	0	0	0	0	0	0.1	0	0	0	0	0	0	NA	0.0420173	0.105588
19_16828_star	0	1	0	0	1	2	0	0	0	0	0.2	0.4	0.2	0	Inf	1	1
19_16935	187	355	261	14285	10240	12852	13	16.9	14	2397.3	2050.9	2317.7	2255.3	14.6	7.27121	1.08345e-56	3.67561e-55
19_16936	187	293	251	11825	8784	10741	13	14	13.5	1984.5	1759.3	1937	1893.6	13.5	7.13203	1.07432e-54	3.47106e-53
19_16936_star	0	0	0	26	36	38	0	0	0	4.4	7.2	6.9	6.1	0	Inf	1.17093e-08	6.20686e-08
19_16957	2	12	9	2	4	3	0.1	0.6	0.5	0.3	0.8	0.5	0.6	0.4	0.584963	4.70085e-05	0.0001849
19_17014	4	1	5	4	9	10	0.3	0	0.3	0.7	1.8	1.8	1.4	0.2	2.80735	0.785106	1
19_17214	322	371	394	29	28	17	22.3	17.7	21.1	4.9	5.6	3.1	4.5	20.4	-2.18057	1.30309e-56	4.3129e-55
19_17214_star	1	0	1	2	1	0	0.1	0	0.1	0.3	0.2	0	0.2	0	Inf	0.780137	1
1_92	0	0	0	3	4	8	0	0	0	0.5	0.8	1.4	0.9	0	Inf	0.0418367	0.105588
2_1332	0	3	1	8	5	0	0	0.1	0.1	1.3	1	0	0.8	0.1	3	1	1
2_1332_star	0	0	0	2	0	1	0	0	0	0.3	0	0.2	0.2	0	Inf	0.798053	1
2_1334	0	1	1	9	5	10	0	0	0.1	1.5	1	1.8	1.4	0	Inf	0.0901182	0.208742
2_1334_star	0	1	0	1	0	0	0	0	0	0.2	0	0	0.1	0	Inf	0.926697	1
2_1336	1	1	2	3	4	0	0.1	0	0.1	0.5	0.8	0	0.4	0.1	2	0.654817	0.954441
2_1336_star	0	0	0	1	0	0	0	0	0	0.2	0	0	0.1	0	Inf	1	1
2_1346	28	33	33	58	53	29	1.9	1.6	1.8	9.7	10.6	5.2	8.5	1.8	2.23947	0.0136141	0.0373975
2_1346_star	0	1	0	0	0	0	0	0	0	0	0	0	0	0	NA	0.538187	0.846239
2_1373	0	1	0	0	1	2	0	0	0	0	0.2	0.4	0.2	0	Inf	1	1
2_1450	480	872	778	204	196	202	33.2	41.5	41.7	34.2	39.3	36.4	36.6	38.8	-0.084213	1.94325e-31	2.74687e-30
2_1479	1957	2052	2147	11247	8713	10694	135.5	97.8	115.1	1887.5	1745.1	1928.5	1853.7	116.1	3.99697	0.000567136	0.00195331
2_1479_star	312	505	397	2514	1955	3056	21.6	24.1	21.3	421.9	391.6	551.1	454.9	22.3	4.35043	7.59527e-07	3.48202e-06
2_1505	151	210	222	789	732	821	10.5	10	11.9	132.4	146.6	148.1	142.4	10.8	3.72085	0.0289575	0.0760065
2_1731	3	13	10	198	121	158	0.2	0.6	0.5	33.2	24.2	28.5	28.7	0.5	5.84298	5.67622e-13	3.66792e-12
2_1732	43	94	90	412	363	362	3	4.5	4.8	69.1	72.7	65.3	69	4.1	4.0729	0.00159114	0.0052921
2_1732_star	4	11	7	203	148	147	0.3	0.5	0.4	34.1	29.6	26.5	30.1	0.4	6.23362	3.9171e-15	2.79763e-14
2_1848	3	6	1	0	0	0	0.2	0.3	0.1	0	0	0	0	0.2	#NAME?	2.54706e-05	0.000102259
2_1848_star	0	0	0	0	1	0	0	0	0	0	0.2	0	0.1	0	Inf	1	1
2_1972	0	1	2	1	2	2	0	0	0.1	0.2	0.4	0.4	0.3	0.1	1.58496	0.706002	1
2_1981	16	3	7	4	1	1	1.1	0.1	0.4	0.7	0.2	0.2	0.4	0.5	-0.321928	7.25503e-07	3.34866e-06
2_1981_star	4	1	0	0	0	0	0.3	0	0	0	0	0	0	0.1	#NAME?	0.00394424	0.0121921
2_2095	0	0	2	1	1	1	0	0	0.1	0.2	0.2	0.2	0.2	0	Inf	0.787784	1
2_2213	4510	7666	5502	25	17	8	312.3	365.3	294.9	4.2	3.4	1.4	3	324.2	-6.75578	1.14974e-141	2.60033e-139
2_2362	0	0	0	1	0	0	0	0	0	0.2	0	0	0.1	0	Inf	1	1
2_2483	0	2	0	3	0	0	0	0.1	0	0.5	0	0	0.2	0	Inf	0.790743	1
2_2515	2784	4581	4070	589	513	180	192.8	218.3	218.2	98.8	102.7	32.5	78	209.8	-1.42747	2.86031e-53	8.62543e-52
3_2609	29	25	22	6	3	1	2	1.2	1.2	1	0.6	0.2	0.6	1.5	-1.32193	1.0652e-16	8.16653e-16
3_2611	0	0	0	2	0	0	0	0	0	0.3	0	0	0.1	0	Inf	1	1
3_2611_star	0	1	0	0	0	0	0	0	0	0	0	0	0	0	NA	0.538187	0.846239
3_2768	2	0	0	1	0	1	0.1	0	0	0.2	0	0.2	0.1	0	Inf	0.565628	0.872395
3_2768_star	0	0	0	0	0	1	0	0	0	0	0	0.2	0.1	0	Inf	1	1
3_2867	1	1	0	2	0	1	0.1	0	0	0.3	0	0.2	0.2	0	Inf	0.781069	1
3_3067	0	0	0	2	3	1	0	0	0	0.3	0.6	0.2	0.4	0	Inf	0.329994	0.596973
3_3224	0	1	0	13	2	1	0	0	0	2.2	0.4	0.2	0.9	0	Inf	0.132861	0.284372
3_3278	5068	9635	7685	679	822	1006	351	459.1	412	114	164.6	181.4	153.3	407.3	-1.40973	6.4434e-52	1.86036e-50
3_3337	531	918	723	206	243	210	36.8	43.7	38.8	34.6	48.7	37.9	40.4	39.8	0.0215869	8.69841e-30	1.08291e-28
3_3688	1	1	3	3	8	5	0.1	0	0.2	0.5	1.6	0.9	1	0.1	3.32193	1	1
3_3766	131	207	142	54	74	25	9.1	9.9	7.6	9.1	14.8	4.5	9.5	8.8	0.110424	1.34178e-23	1.33882e-22
4_3941	1430	2040	1729	41	40	34	99	97.2	92.7	6.9	8	6.1	7	96.3	-3.78211	4.28327e-93	3.22911e-91
4_4219	0	1	0	0	2	0	0	0	0	0	0.4	0	0.1	0	Inf	1	1
4_4295	253	240	242	3783	1448	1452	17.5	11.4	13	634.9	290	261.8	395.6	14	4.82054	3.67024e-13	2.38302e-12
4_4449	0	0	0	1	1	1	0	0	0	0.2	0.2	0.2	0.2	0	Inf	0.797435	1
4_4450	0	0	0	1	2	3	0	0	0	0.2	0.4	0.5	0.4	0	Inf	0.330537	0.596973
4_4505	56	64	54	27926	24219	18203	3.9	3	2.9	4686.6	4850.8	3282.6	4273.3	3.3	10.3387	2.3551e-124	3.55097e-122
4_4505_star	1	3	8	441	263	327	0.1	0.1	0.4	74	52.7	59	61.9	0.2	8.2738	3.06707e-37	5.33592e-36
4_4546	0	0	0	1	0	0	0	0	0	0.2	0	0	0.1	0	Inf	1	1
4_4571	0	0	0	0	2	0	0	0	0	0	0.4	0	0.1	0	Inf	1	1
4_4642	2	3	3	3	8	4	0.1	0.1	0.2	0.5	1.6	0.7	0.9	0.1	3.16993	0.554062	0.862228
4_4793	17	40	61	214	145	175	1.2	1.9	3.3	35.9	29	31.6	32.2	2.1	3.9386	0.0249172	0.0660403
5_4867	0	0	0	1	0	0	0	0	0	0.2	0	0	0.1	0	Inf	1	1
5_4925	197	320	306	3928	4170	4625	13.6	15.2	16.4	659.2	835.2	834	776.1	15.1	5.68362	9.41783e-26	1.03902e-24
5_4926	191	323	337	4009	4226	4508	13.2	15.4	18.1	672.8	846.4	812.9	777.4	15.6	5.63904	7.09017e-25	7.45842e-24
5_4965	0	0	0	0	2	2	0	0	0	0	0.4	0.4	0.3	0	Inf	0.59006	0.872395
5_4965_star	0	0	0	1	1	0	0	0	0	0.2	0.2	0	0.1	0	Inf	1	1
5_5027	0	0	0	0	0	1	0	0	0	0	0	0.2	0.1	0	Inf	1	1
5_5064	1	4	4	2	0	0	0.1	0.2	0.2	0.3	0	0	0.1	0.2	-1	0.00162729	0.00538595
5_5146	23	37	29	0	0	0	1.6	1.8	1.6	0	0	0	0	1.6	#NAME?	3.89074e-28	4.71405e-27
5_5225	4	6	6	0	4	5	0.3	0.3	0.3	0	0.8	0.9	0.6	0.3	1	0.00250389	0.00797301
5_5226	6	5	4	6	2	2	0.4	0.2	0.2	1	0.4	0.4	0.6	0.3	1	0.00703555	0.020665
5_5320	0	0	0	0	1	0	0	0	0	0	0.2	0	0.1	0	Inf	1	1
5_5383	1	2	3	6	6	1	0.1	0.1	0.2	1	1.2	0.2	0.8	0.1	3	0.782973	1
5_5391	0	0	0	2	2	6	0	0	0	0.3	0.4	1.1	0.6	0	Inf	0.126913	0.274469
5_5391_star	0	0	0	1	0	0	0	0	0	0.2	0	0	0.1	0	Inf	1	1
5_5439	5	4	2	1	0	4	0.3	0.2	0.1	0.2	0	0.7	0.3	0.2	0.584963	0.00471642	0.0142543
5_5444	1	3	0	0	0	0	0.1	0.1	0	0	0	0	0	0.1	#NAME?	0.0126949	0.035157
5_5514	0	0	0	4	2	1	0	0	0	0.7	0.4	0.2	0.4	0	Inf	0.256323	0.487025
5_5520	1	2	0	0	0	0	0.1	0.1	0	0	0	0	0	0.1	#NAME?	0.0416892	0.105588
5_5622	0	1	1	1	0	4	0	0	0.1	0.2	0	0.7	0.3	0	Inf	1	1
5_5679	248	234	329	191	189	165	17.2	11.1	17.6	32.1	37.9	29.8	33.2	15.3	1.11765	3.14455e-13	2.06143e-12
5_5715	3	1	4	0	3	0	0.2	0	0.2	0	0.6	0	0.2	0.2	0	0.00906108	0.0259955
5_5720	1	0	0	0	0	0	0.1	0	0	0	0	0	0	0	NA	0.54067	0.846239
5_5741	138	228	144	50	35	15	9.6	10.9	7.7	8.4	7	2.7	6	9.4	-0.647698	5.24579e-32	7.65434e-31
5_5741_star	1	1	5	0	2	1	0.1	0	0.3	0	0.4	0.2	0.2	0.1	1	0.0198437	0.0535346
5_5742	146	195	180	39	48	22	10.1	9.3	9.6	6.5	9.6	4	6.7	9.7	-0.533824	6.25584e-31	8.48918e-30
5_5752	279	544	442	1	3	1	19.3	25.9	23.7	0.2	0.6	0.2	0.3	23	-6.26053	6.00312e-94	5.09139e-92
6_5858	1	2	1	2	0	0	0.1	0.1	0.1	0.3	0	0	0.1	0.1	0	0.107653	0.241064
6_5907	58	96	97	14	10	5	4	4.6	5.2	2.3	2	0.9	1.8	4.6	-1.35364	1.08768e-32	1.60433e-31
6_5907_star	38	41	47	64	51	19	2.6	2	2.5	10.7	10.2	3.4	8.1	2.4	1.75489	7.35884e-05	0.000283691
6_5920	0	2	4	0	0	0	0	0.1	0.2	0	0	0	0	0.1	#NAME?	0.00142833	0.00476355
6_5920_star	0	0	0	1	0	0	0	0	0	0.2	0	0	0.1	0	Inf	1	1
6_6322	0	0	0	2	3	2	0	0	0	0.3	0.6	0.4	0.4	0	Inf	0.257846	0.487025
6_6411	3	0	0	0	0	0	0.2	0	0	0	0	0	0	0.1	#NAME?	0.0403977	0.103629
6_6435	793	1005	1033	21598	22525	20603	54.9	47.9	55.4	3624.6	4511.5	3715.4	3950.5	52.7	6.22809	4.50096e-33	6.71186e-32
6_6435_star	0	0	0	9	9	11	0	0	0	1.5	1.8	2	1.8	0	Inf	0.00250883	0.00797301
6_6560	6543697	9608476	8513193	116803	62757	68627	453197	457801	456369	19602.1	12569.4	12375.8	14849.1	455789	-4.93992	2.41041e-42	5.27569e-41
6_6560_star	4259	6706	6486	354	279	389	295	319.5	347.7	59.4	55.9	70.1	61.8	320.7	-2.37555	4.0751e-69	1.78384e-67
6_6674	0	0	0	0	2	3	0	0	0	0	0.4	0.5	0.3	0	Inf	0.438835	0.747374
6_6674_star	0	0	0	2	1	1	0	0	0	0.3	0.2	0.2	0.2	0	Inf	0.591034	0.872395
6_6748	47	56	49	57	41	29	3.3	2.7	2.6	9.6	8.2	5.2	7.7	2.8	1.45943	4.46469e-07	2.09639e-06
6_6848	0	0	0	2	1	0	0	0	0	0.3	0.2	0	0.2	0	Inf	0.79791	1
6_6848_star	0	0	0	1	0	0	0	0	0	0.2	0	0	0.1	0	Inf	1	1
7_6883	0	1	0	0	1	1	0	0	0	0	0.2	0.2	0.1	0	Inf	1	1
7_6935	1	1	0	0	1	0	0.1	0	0	0	0.2	0	0.1	0	Inf	0.356479	0.632343
7_6940	33	54	60	346	232	275	2.3	2.6	3.2	58.1	46.5	49.6	51.4	2.7	4.25074	0.000177106	0.00065308
7_6940_star	5	7	11	67	49	56	0.3	0.3	0.6	11.2	9.8	10.1	10.4	0.4	4.70044	0.00173874	0.00568546
7_6944	0	0	1	4	3	5	0	0	0.1	0.7	0.6	0.9	0.7	0	Inf	0.280212	0.524877
7_6944_star	1	0	0	0	0	0	0.1	0	0	0	0	0	0	0	NA	0.54067	0.846239
7_6973	32	23	16	5	14	7	2.2	1.1	0.9	0.8	2.8	1.3	1.6	1.4	0.192645	4.58209e-10	2.64591e-09
7_6973_star	0	1	0	0	0	0	0	0	0	0	0	0	0	0	NA	0.538187	0.846239
7_7047	0	0	0	4	3	3	0	0	0	0.7	0.6	0.5	0.6	0	Inf	0.126292	0.274469
7_7180	21	29	15	1945	1844	1831	1.5	1.4	0.8	326.4	369.3	330.2	342	1.2	8.15482	2.18683e-72	1.14136e-70
7_7180_star	27	33	43	849	790	754	1.9	1.6	2.3	142.5	158.2	136	145.6	1.9	6.25987	9.52679e-31	1.26744e-29
7_7229	32	72	48	33	27	46	2.2	3.4	2.6	5.5	5.4	8.3	6.4	2.7	1.24511	7.21867e-09	3.87183e-08
7_7229_star	17	33	27	15	18	4	1.2	1.6	1.4	2.5	3.6	0.7	2.3	1.4	0.716207	5.54621e-09	3.02257e-08
7_7381	0	0	0	0	0	1	0	0	0	0	0	0.2	0.1	0	Inf	1	1
7_7381_star	0	0	0	1	0	1	0	0	0	0.2	0	0.2	0.1	0	Inf	1	1
7_7427	0	5	3	54	17	31	0	0.2	0.2	9.1	3.4	5.6	6	0.1	5.90689	0.000538407	0.00185908
7_7494	0	0	0	0	1	0	0	0	0	0	0.2	0	0.1	0	Inf	1	1
7_7494_star	0	0	0	1	2	1	0	0	0	0.2	0.4	0.2	0.2	0	Inf	0.590486	0.872395
7_7592	0	1	0	2	4	3	0	0	0	0.3	0.8	0.5	0.6	0	Inf	0.488803	0.817227
7_7598	0	0	0	4	4	4	0	0	0	0.7	0.8	0.7	0.7	0	Inf	0.0804127	0.190105
7_7610	0	0	0	61	49	60	0	0	0	10.2	9.8	10.8	10.3	0	Inf	2.36353e-13	1.57995e-12
7_7652	7	13	11	9	11	12	0.5	0.6	0.6	1.5	2.2	2.2	2	0.6	1.73697	0.00835096	0.0241112
7_7712	1	0	0	0	0	0	0.1	0	0	0	0	0	0	0	NA	0.54067	0.846239
7_7755	0	2	3	1	1	3	0	0.1	0.2	0.2	0.2	0.5	0.3	0.1	1.58496	0.230093	0.451861
7_7755_star	0	0	0	0	1	1	0	0	0	0	0.2	0.2	0.1	0	Inf	1	1
7_7832	33	36	40	15	4	9	2.3	1.7	2.1	2.5	0.8	1.6	1.6	2	-0.321928	9.49555e-16	6.96512e-15
7_7936	3	6	7	1535	999	1264	0.2	0.3	0.4	257.6	200.1	227.9	228.5	0.3	9.57302	1.96148e-82	1.40091e-80
7_7936_star	1	0	0	52	33	37	0.1	0	0	8.7	6.6	6.7	7.3	0	Inf	5.1426e-09	2.81392e-08
8_8013	45	60	59	10	9	5	3.1	2.9	3.2	1.7	1.8	0.9	1.5	3	-1	8.19423e-25	8.55351e-24
8_8014	46	70	70	9	8	2	3.2	3.3	3.8	1.5	1.6	0.4	1.2	3.4	-1.5025	7.60639e-30	9.64661e-29
8_8014_star	0	0	2	1	4	4	0	0	0.1	0.2	0.8	0.7	0.6	0	Inf	0.868828	1
8_8042	8	23	15	4	3	2	0.6	1.1	0.8	0.7	0.6	0.4	0.5	0.8	-0.678072	1.03753e-10	6.28538e-10
8_8132	0	1	1	0	1	1	0	0	0.1	0	0.2	0.2	0.1	0	Inf	0.58005	0.872395
8_8137	1180	1703	1434	22702	21003	21719	81.7	81.1	76.9	3809.9	4206.6	3916.7	3977.7	79.9	5.6376	2.2846e-22	2.21443e-21
8_8137_star	142	291	238	3733	3484	3687	9.8	13.9	12.8	626.5	697.8	664.9	663.1	12.2	5.76427	4.14759e-27	4.72965e-26
8_8138	1192	1722	1517	22886	20860	21817	82.6	82	81.3	3840.8	4178	3934.3	3984.4	82	5.60259	8.66597e-22	8.11015e-21
8_8382	1	2	0	0	0	0	0.1	0.1	0	0	0	0	0	0.1	#NAME?	0.0416892	0.105588
8_8382_star	0	0	0	3	2	1	0	0	0	0.5	0.4	0.2	0.4	0	Inf	0.32906	0.596973
8_8388	2	0	1	1	0	1	0.1	0	0.1	0.2	0	0.2	0.1	0.1	0	0.246941	0.478333
8_8388_star	0	0	2	0	0	0	0	0	0.1	0	0	0	0	0	NA	0.148622	0.310277
8_8390	1	0	3	1	1	2	0.1	0	0.2	0.2	0.2	0.4	0.2	0.1	1	0.292179	0.544042
8_8390_star	0	2	1	0	0	0	0	0.1	0.1	0	0	0	0	0	NA	0.0420103	0.105588
8_8512	123	168	134	21	9	13	8.5	8	7.2	3.5	1.8	2.3	2.6	7.9	-1.60334	1.82776e-40	3.64745e-39
8_8515	311	483	388	238	209	203	21.5	23	20.8	39.9	41.9	36.6	39.5	21.8	0.857525	2.4466e-17	1.9191e-16
8_8578	0	0	0	0	1	0	0	0	0	0	0.2	0	0.1	0	Inf	1	1
8_8580	0	0	0	0	1	0	0	0	0	0	0.2	0	0.1	0	Inf	1	1
8_8662	0	0	0	3	2	1	0	0	0	0.5	0.4	0.2	0.4	0	Inf	0.32906	0.596973
8_8763	3	3	3	0	0	0	0.2	0.1	0.2	0	0	0	0	0.2	#NAME?	6.61494e-05	0.000258688
8_8767	2	0	0	0	0	0	0.1	0	0	0	0	0	0	0	NA	0.147534	0.310277
9_9087	1	1	4	2	4	2	0.1	0	0.2	0.3	0.8	0.4	0.5	0.1	2.32193	0.329256	0.596973
9_9087_star	0	2	0	1	3	0	0	0.1	0	0.2	0.6	0	0.3	0	Inf	0.975695	1
9_9155	0	0	0	5	4	0	0	0	0	0.8	0.8	0	0.5	0	Inf	0.158882	0.326177
9_9162	1	0	1	54	25	26	0.1	0	0.1	9.1	5	4.7	6.3	0	Inf	4.82614e-07	2.2583e-06
9_9162_star	5	11	14	28	32	14	0.3	0.5	0.8	4.7	6.4	2.5	4.5	0.5	3.16993	0.751168	1
9_9168	0	0	0	18	17	24	0	0	0	3	3.4	4.3	3.6	0	Inf	1.17451e-05	4.81512e-05
9_9181	1	0	0	1	0	2	0.1	0	0	0.2	0	0.4	0.2	0	Inf	1	1
9_9244	35	34	40	18	18	13	2.4	1.6	2.1	3	3.6	2.3	3	2.1	0.514573	4.54828e-11	2.80546e-10
9_9250	0	0	0	0	1	1	0	0	0	0	0.2	0.2	0.1	0	Inf	1	1
9_9250_star	0	0	0	0	0	1	0	0	0	0	0	0.2	0.1	0	Inf	1	1
9_9341	1	5	0	3	3	1	0.1	0.2	0	0.5	0.6	0.2	0.4	0.1	2	0.252162	0.485368
9_9344	1	0	1	0	0	0	0.1	0	0.1	0	0	0	0	0	NA	0.150472	0.311192
9_9410	0	1	0	4	1	1	0	0	0	0.7	0.2	0.2	0.4	0	Inf	0.844315	1
9_9429	3	6	1	5	4	4	0.2	0.3	0.1	0.8	0.8	0.7	0.8	0.2	2	0.193191	0.388962
9_9435	0	0	0	1	1	0	0	0	0	0.2	0.2	0	0.1	0	Inf	1	1
9_9455	0	0	1	4	3	5	0	0	0.1	0.7	0.6	0.9	0.7	0	Inf	0.280212	0.524877
9_9461	0	1	0	7	4	5	0	0	0	1.2	0.8	0.9	1	0	Inf	0.134163	0.286706
9_9656	0	0	0	5	4	1	0	0	0	0.8	0.8	0.2	0.6	0	Inf	0.126035	0.274469
9_9706	0	0	0	3	0	4	0	0	0	0.5	0	0.7	0.4	0	Inf	0.256587	0.487025
mmu-let-7a-1-3p	89	131	97	461	568	542	6.2	6.2	5.2	77.4	113.8	97.7	96.3	5.9	4.02875	0.000852845	0.00288606
mmu-let-7a-2-3p	0	1	0	3	1	4	0	0	0	0.5	0.2	0.7	0.5	0	Inf	0.58627	0.872395
mmu-let-7a-5p	29013	35948	32508	57440	62585	59190	2009.4	1712.8	1742.7	9639.7	12535	10674	10949.6	1821.6	2.5876	0.042799	0.107155
mmu-let-7b-3p	25	29	27	175	203	152	1.7	1.4	1.4	29.4	40.7	27.4	32.5	1.5	4.43741	7.23604e-05	0.000279752
mmu-let-7b-5p	10965	14434	13495	42067	36520	37504	759.4	687.7	723.4	7059.8	7314.5	6763.2	7045.8	723.5	3.2837	0.697206	1
mmu-let-7c-1-3p	5	12	4	54	31	56	0.3	0.6	0.2	9.1	6.2	10.1	8.5	0.4	4.40939	0.00848007	0.024432
mmu-let-7c-2-3p	81	130	95	429	551	490	5.6	6.2	5.1	72	110.4	88.4	90.2	5.6	4.00963	0.00178346	0.00580372
mmu-let-7c-5p	22702	28573	26384	56603	55467	54659	1572.3	1361.4	1414.4	9499.2	11109.3	9856.9	10155.2	1449.3	2.80879	0.198846	0.398573
mmu-let-7d-3p	682	975	941	4391	4126	3627	47.2	46.5	50.4	736.9	826.4	654.1	739.1	48	3.94466	0.00165265	0.00545655
mmu-let-7d-5p	5014	6181	6209	24902	29167	28186	347.3	294.5	332.8	4179.1	5841.8	5082.9	5034.6	324.9	3.95381	0.00273299	0.0086248
mmu-let-7e-3p	8	18	24	208	226	216	0.6	0.9	1.3	34.9	45.3	39	39.7	0.9	5.46307	8.92159e-12	5.65729e-11
mmu-let-7e-5p	3713	4972	5107	18197	16297	15755	257.2	236.9	273.8	3053.9	3264.1	2841.2	3053	255.9	3.57658	0.126661	0.274469
mmu-let-7f-1-3p	17	23	27	70	96	61	1.2	1.1	1.4	11.7	19.2	11	14	1.2	3.54432	0.441642	0.748199
mmu-let-7f-2-3p	7	4	6	41	32	34	0.5	0.2	0.3	6.9	6.4	6.1	6.5	0.3	4.43741	0.0250098	0.0661564
mmu-let-7f-5p	154683	189146	175840	295621	344336	336188	10712.9	9012	9426.3	49611.7	68966.2	60626.1	59734.7	9717	2.61999	0.0902961	0.208742
mmu-let-7g-3p	0	0	2	19	11	10	0	0	0.1	3.2	2.2	1.8	2.4	0	Inf	0.00787838	0.0229913
mmu-let-7g-5p	105347	133893	115984	149581	164707	197203	7296	6379.4	6217.6	25103	32988.7	35562.4	31218.1	6631	2.23508	0.00313989	0.00981759
mmu-let-7i-3p	9	10	9	1737	1294	953	0.6	0.5	0.5	291.5	259.2	171.9	240.8	0.5	8.91169	5.8828e-76	3.62862e-74
mmu-let-7i-5p	118632	175423	155718	393137	407138	496599	8216.1	8358.1	8347.6	65977.1	81544.6	89553.7	79025.1	8307.3	3.24986	0.873287	1
mmu-let-7j	24	26	21	88	96	102	1.7	1.2	1.1	14.8	19.2	18.4	17.5	1.3	3.75077	0.115388	0.255853
mmu-let-7k	16	15	15	31	19	20	1.1	0.7	0.8	5.2	3.8	3.6	4.2	0.9	2.22239	0.0576521	0.140204
mmu-miR-100-3p	0	1	0	8	6	4	0	0	0	1.3	1.2	0.7	1.1	0	Inf	0.093525	0.214743
mmu-miR-100-5p	1823	3698	2992	29918	19988	24784	126.3	176.2	160.4	5020.9	4003.3	4469.4	4497.9	154.3	4.86544	7.33314e-11	4.48246e-10
mmu-miR-101a-3p	3859	6710	5404	4071	3226	2918	267.3	319.7	289.7	683.2	646.1	526.2	618.5	292.2	1.08182	8.75167e-15	6.18543e-14
mmu-miR-101a-5p	1	3	2	9	4	4	0.1	0.1	0.1	1.5	0.8	0.7	1	0.1	3.32193	1	1
mmu-miR-101b-3p	85	120	134	175	127	159	5.9	5.7	7.2	29.4	25.4	28.7	27.8	6.3	2.14166	0.000256645	0.000928714
mmu-miR-101c	2	1	2	2	1	2	0.1	0	0.1	0.3	0.2	0.4	0.3	0.1	1.58496	0.225727	0.44393
mmu-miR-103-1-5p	0	0	0	0	1	0	0	0	0	0	0.2	0	0.1	0	Inf	1	1
mmu-miR-103-2-5p	0	0	0	1	4	0	0	0	0	0.2	0.8	0	0.3	0	Inf	0.438996	0.747374
mmu-miR-103-3p	1410	2070	1899	10698	10086	11694	97.7	98.6	101.8	1795.4	2020.1	2108.8	1974.8	99.4	4.31232	4.87673e-06	2.08761e-05
mmu-miR-106a-5p	0	1	1	4	5	6	0	0	0.1	0.7	1	1.1	0.9	0	Inf	0.359412	0.636145
mmu-miR-106b-3p	192	353	311	1101	1023	970	13.3	16.8	16.7	184.8	204.9	174.9	188.2	15.6	3.59265	0.12547	0.274469
mmu-miR-106b-5p	67	86	108	6652	4690	4991	4.6	4.1	5.8	1116.4	939.3	900	985.2	4.8	7.68124	3.76963e-69	1.70513e-67
mmu-miR-107-3p	62	86	77	1032	931	924	4.3	4.1	4.1	173.2	186.5	166.6	175.4	4.2	5.38412	3.91798e-19	3.28191e-18
mmu-miR-10a-3p	26	35	33	290	285	317	1.8	1.7	1.8	48.7	57.1	57.2	54.3	1.7	4.99735	9.64779e-10	5.44239e-09
mmu-miR-10a-5p	5665	9310	7146	46216	29854	33757	392.3	443.6	383.1	7756.1	5979.4	6087.5	6607.7	406.3	4.02353	0.0015982	0.0053026
mmu-miR-10b-3p	13	15	20	5	3	8	0.9	0.7	1.1	0.8	0.6	1.4	1	0.9	0.152003	1.32674e-08	7.0054e-08
mmu-miR-10b-5p	6394	10051	8750	5510	1963	2877	442.8	478.9	469.1	924.7	393.2	518.8	612.2	463.6	0.401122	4.11464e-22	3.95998e-21
mmu-miR-1187	1	2	2	3	1	0	0.1	0.1	0.1	0.5	0.2	0	0.2	0.1	1	0.152039	0.313551
mmu-miR-1188-5p	0	0	0	1	0	1	0	0	0	0.2	0	0.2	0.1	0	Inf	1	1
mmu-miR-1191a	20	24	15	3	12	7	1.4	1.1	0.8	0.5	2.4	1.3	1.4	1.1	0.347923	4.55203e-09	2.51102e-08
mmu-miR-1191b-5p	3	1	0	0	4	3	0.2	0	0	0	0.8	0.5	0.4	0.1	2	0.646612	0.943497
mmu-miR-1193-3p	0	4	3	6	7	10	0	0.2	0.2	1	1.4	1.8	1.4	0.1	3.80735	0.931256	1
mmu-miR-1193-5p	0	0	0	0	1	1	0	0	0	0	0.2	0.2	0.1	0	Inf	1	1
mmu-miR-1194	1	0	0	0	0	0	0.1	0	0	0	0	0	0	0	NA	0.54067	0.846239
mmu-miR-1195	4	2	0	5	6	6	0.3	0.1	0	0.8	1.2	1.1	1	0.1	3.32193	1	1
mmu-miR-1197-3p	1	1	3	4	3	9	0.1	0	0.2	0.7	0.6	1.6	1	0.1	3.32193	1	1
mmu-miR-1198-3p	2	0	0	1	0	2	0.1	0	0	0.2	0	0.4	0.2	0	Inf	0.77098	1
mmu-miR-1198-5p	59	67	82	78	94	86	4.1	3.2	4.4	13.1	18.8	15.5	15.8	3.9	2.01838	0.000184863	0.000677998
mmu-miR-1199-5p	0	0	0	1	2	3	0	0	0	0.2	0.4	0.5	0.4	0	Inf	0.330537	0.596973
mmu-miR-1224-3p	0	0	1	0	0	0	0	0	0.1	0	0	0	0	0	NA	0.53829	0.846239
mmu-miR-1224-5p	0	4	5	0	0	0	0	0.2	0.3	0	0	0	0	0.2	#NAME?	6.95431e-05	0.000269628
mmu-miR-122-5p	1311	401	159	182	134	187	90.8	19.1	8.5	30.5	26.8	33.7	30.4	39.5	-0.377781	5.60066e-28	6.66675e-27
mmu-miR-124-3p	0	0	0	0	1	0	0	0	0	0	0.2	0	0.1	0	Inf	1	1
mmu-miR-1247-3p	1	1	1	138	57	81	0.1	0	0.1	23.2	11.4	14.6	16.4	0.1	7.35755	4.00778e-16	2.98822e-15
mmu-miR-1247-5p	0	0	1	35	33	35	0	0	0.1	5.9	6.6	6.3	6.3	0	Inf	9.36859e-08	4.70858e-07
mmu-miR-1249-3p	15	29	7	100	79	78	1	1.4	0.4	16.8	15.8	14.1	15.6	0.9	4.11548	0.0206399	0.0553524
mmu-miR-1249-5p	0	0	0	0	1	1	0	0	0	0	0.2	0.2	0.1	0	Inf	1	1
mmu-miR-1258-3p	0	1	0	1	0	1	0	0	0	0.2	0	0.2	0.1	0	Inf	1	1
mmu-miR-1258-5p	1	0	0	0	0	1	0.1	0	0	0	0	0.2	0.1	0	Inf	0.932467	1
mmu-miR-125a-3p	29	22	24	317	182	208	2	1	1.3	53.2	36.5	37.5	42.4	1.4	4.92057	7.82303e-09	4.17947e-08
mmu-miR-125a-5p	780	1099	1169	14642	11229	12616	54	52.4	62.7	2457.3	2249	2275.1	2327.1	56.3	5.36925	5.852e-19	4.87188e-18
mmu-miR-125b-1-3p	28	60	38	2354	2241	2569	1.9	2.9	2	395.1	448.8	463.3	435.7	2.3	7.56556	1.08804e-63	4.10131e-62
mmu-miR-125b-2-3p	96	178	142	444	288	335	6.6	8.5	7.6	74.5	57.7	60.4	64.2	7.6	3.0785	0.617038	0.907999
mmu-miR-125b-5p	1933	3213	2993	70330	64324	70754	133.9	153.1	160.4	11802.9	12883.3	12759.4	12481.9	149.1	6.38741	9.72232e-32	1.38876e-30
mmu-miR-126a-3p	27257	38674	34469	4542	4894	5786	1887.7	1842.6	1847.8	762.2	980.2	1043.4	928.6	1859.4	-1.00171	6.17976e-39	1.19799e-37
mmu-miR-126a-5p	476	583	559	196	199	171	33	27.8	30	32.9	39.9	30.8	34.5	30.2	0.192048	7.17107e-26	7.97634e-25
mmu-miR-126b-3p	0	0	0	4	3	4	0	0	0	0.7	0.6	0.7	0.7	0	Inf	0.100563	0.228201
mmu-miR-126b-5p	119	144	157	6	4	4	8.2	6.9	8.4	1	0.8	0.7	0.8	7.8	-3.2854	1.97198e-53	6.08176e-52
mmu-miR-127-3p	5067	7912	8896	3679	2431	3168	350.9	377	476.9	617.4	486.9	571.3	558.5	401.6	0.475798	8.24077e-22	7.76579e-21
mmu-miR-127-5p	37	53	56	33	32	34	2.6	2.5	3	5.5	6.4	6.1	6	2.7	1.152	7.10322e-09	3.84027e-08
mmu-miR-128-1-5p	1	0	5	6	4	5	0.1	0	0.3	1	0.8	0.9	0.9	0.1	3.16993	0.962216	1
mmu-miR-128-3p	403	577	483	890	657	422	27.9	27.5	25.9	149.4	131.6	76.1	119	27.1	2.1346	3.60601e-05	0.000142663
mmu-miR-1291	4	2	9	79	45	40	0.3	0.1	0.5	13.3	9	7.2	9.8	0.3	5.02975	7.63164e-05	0.000293375
mmu-miR-129-1-3p	22	33	64	0	4	2	1.5	1.6	3.4	0	0.8	0.4	0.4	2.2	-2.45943	8.14669e-28	9.6131e-27
mmu-miR-129-2-3p	11	18	39	23	32	43	0.8	0.9	2.1	3.9	6.4	7.8	6	1.2	2.32193	0.015792	0.0429453
mmu-miR-129-5p	94	154	300	44	62	77	6.5	7.3	16.1	7.4	12.4	13.9	11.2	10	0.163499	4.5604e-24	4.65298e-23
mmu-miR-1298-5p	0	0	0	2	1	4	0	0	0	0.3	0.2	0.7	0.4	0	Inf	0.257446	0.487025
mmu-miR-129b-5p	0	0	2	0	0	0	0	0	0.1	0	0	0	0	0	NA	0.148622	0.310277
mmu-miR-1306-3p	0	0	0	1	2	1	0	0	0	0.2	0.4	0.2	0.2	0	Inf	0.590486	0.872395
mmu-miR-1306-5p	7	8	2	12	13	13	0.5	0.4	0.1	2	2.6	2.3	2.3	0.3	2.9386	0.666424	0.968241
mmu-miR-130a-3p	12	28	21	3128	1118	924	0.8	1.3	1.1	524.9	223.9	166.6	305.2	1.1	8.11611	9.08228e-70	4.24988e-68
mmu-miR-130a-5p	2	5	5	99	70	83	0.1	0.2	0.3	16.6	14	15	15.2	0.2	6.24793	1.21275e-09	6.80043e-09
mmu-miR-130b-3p	24	41	64	85	41	55	1.7	2	3.4	14.3	8.2	9.9	10.8	2.3	2.23133	0.00265115	0.00838603
mmu-miR-130b-5p	151	199	208	78	61	78	10.5	9.5	11.2	13.1	12.2	14.1	13.1	10.4	0.332983	4.96946e-21	4.40756e-20
mmu-miR-132-3p	14	15	16	645	481	450	1	0.7	0.9	108.2	96.3	81.2	95.2	0.8	6.89482	1.17599e-33	1.79306e-32
mmu-miR-132-5p	9	10	6	156	185	232	0.6	0.5	0.3	26.2	37.1	41.8	35	0.5	6.12928	1.00583e-16	7.75521e-16
mmu-miR-133a-3p	4	0	0	1	0	0	0.3	0	0	0.2	0	0	0.1	0.1	0	0.0456224	0.113596
mmu-miR-134-3p	0	0	0	1	2	2	0	0	0	0.2	0.4	0.4	0.3	0	Inf	0.439229	0.747374
mmu-miR-134-5p	82	94	81	326	210	234	5.7	4.5	4.3	54.7	42.1	42.2	46.3	4.8	3.26991	0.681342	0.988857
mmu-miR-135a-2-3p	0	1	0	0	0	0	0	0	0	0	0	0	0	0	NA	0.538187	0.846239
mmu-miR-135a-5p	1	1	0	1	1	0	0.1	0	0	0.2	0.2	0	0.1	0	Inf	0.573726	0.872395
mmu-miR-135b-3p	0	0	0	3	0	0	0	0	0	0.5	0	0	0.2	0	Inf	0.798545	1
mmu-miR-135b-5p	0	0	0	51	22	20	0	0	0	8.6	4.4	3.6	5.5	0	Inf	4.4541e-08	2.26375e-07
mmu-miR-136-3p	51	113	107	221	165	231	3.5	5.4	5.7	37.1	33	41.7	37.3	4.9	2.92832	0.266721	0.501303
mmu-miR-136-5p	69	111	99	1165	893	919	4.8	5.3	5.3	195.5	178.9	165.7	180	5.1	5.14136	2.05364e-15	1.49026e-14
mmu-miR-137-3p	0	0	0	3	0	0	0	0	0	0.5	0	0	0.2	0	Inf	0.798545	1
mmu-miR-138-2-3p	0	1	0	0	0	0	0	0	0	0	0	0	0	0	NA	0.538187	0.846239
mmu-miR-138-5p	1	5	6	7	4	2	0.1	0.2	0.3	1.2	0.8	0.4	0.8	0.2	2	0.0850938	0.198579
mmu-miR-139-3p	6	13	12	4	4	2	0.4	0.6	0.6	0.7	0.8	0.4	0.6	0.6	0	1.07002e-06	4.84008e-06
mmu-miR-139-5p	129	204	159	54	59	54	8.9	9.7	8.5	9.1	11.8	9.7	10.2	9.1	0.164631	9.08134e-23	8.92998e-22
mmu-miR-140-3p	243	288	246	1019	849	1032	16.8	13.7	13.2	171	170	186.1	175.7	14.6	3.58907	0.0699685	0.167161
mmu-miR-140-5p	100	139	121	1586	1650	1569	6.9	6.6	6.5	266.2	330.5	282.9	293.2	6.7	5.45158	1.59657e-21	1.45406e-20
mmu-miR-141-3p	2126	2967	2619	15539	9627	9010	147.2	141.4	140.4	2607.8	1928.2	1624.8	2053.6	143	3.84407	0.00747397	0.0218711
mmu-miR-141-5p	47	75	56	853	898	850	3.3	3.6	3	143.2	179.9	153.3	158.8	3.3	5.5886	1.86814e-21	1.69005e-20
mmu-miR-142a-3p	61	92	126	23	21	9	4.2	4.4	6.8	3.9	4.2	1.6	3.2	5.1	-0.672425	9.13767e-28	1.06895e-26
mmu-miR-142a-5p	22	34	41	16	18	13	1.5	1.6	2.2	2.7	3.6	2.3	2.9	1.8	0.688056	4.92654e-10	2.83276e-09
mmu-miR-143-3p	15190	27179	28614	135345	99294	116875	1052	1295	1533.9	22713.9	19887.3	21076.5	21225.9	1293.6	4.03636	0.0037591	0.011673
mmu-miR-143-5p	39	31	44	543	367	423	2.7	1.5	2.4	91.1	73.5	76.3	80.3	2.2	5.18982	3.69668e-14	2.5208e-13
mmu-miR-144-3p	17	55	89	28	50	19	1.2	2.6	4.8	4.7	10	3.4	6	2.9	1.04891	1.09118e-10	6.55192e-10
mmu-miR-144-5p	14	48	36	5	0	0	1	2.3	1.9	0.8	0	0	0.3	1.7	-2.5025	9.51807e-25	9.85955e-24
mmu-miR-145a-3p	283	255	278	1289	1222	1370	19.6	12.1	14.9	216.3	244.8	247.1	236	15.6	3.91917	0.000795356	0.0027118
mmu-miR-145a-5p	1735	2183	2583	5324	3825	5051	120.2	104	138.5	893.5	766.1	910.9	856.8	120.9	2.82514	0.164081	0.334823
mmu-miR-145b	0	1	0	3	1	1	0	0	0	0.5	0.2	0.2	0.3	0	Inf	1	1
mmu-miR-146a-3p	0	0	0	1	0	1	0	0	0	0.2	0	0.2	0.1	0	Inf	1	1
mmu-miR-146a-5p	1063	1144	1074	1606	1758	1532	73.6	54.5	57.6	269.5	352.1	276.3	299.3	61.9	2.27358	0.000515502	0.0017891
mmu-miR-146b-3p	0	0	0	15	24	34	0	0	0	2.5	4.8	6.1	4.5	0	Inf	1.03408e-06	4.69314e-06
mmu-miR-146b-5p	54	66	66	2046	1451	1859	3.7	3.1	3.5	343.4	290.6	335.2	323.1	3.5	6.52848	5.17553e-42	1.08049e-40
mmu-miR-147-3p	4	2	2	28	25	30	0.3	0.1	0.1	4.7	5	5.4	5	0.2	4.64386	0.00355166	0.0110795
mmu-miR-147-5p	0	0	0	3	1	2	0	0	0	0.5	0.2	0.4	0.4	0	Inf	0.32909	0.596973
mmu-miR-148a-3p	6541775	9610364	8509788	116328	62934	69385	453064	457891	456186	19522.4	12604.9	12512.5	14879.9	455714	-4.93669	2.50083e-42	5.38672e-41
mmu-miR-148a-5p	4260	6870	6366	329	330	405	295	327.3	341.3	55.2	66.1	73	64.8	321.2	-2.30941	3.93528e-68	1.54534e-66
mmu-miR-148b-3p	3203	4641	4575	5989	4569	5534	221.8	221.1	245.3	1005.1	915.1	998	972.7	229.4	2.08413	2.59795e-05	0.000103962
mmu-miR-148b-5p	54	69	72	276	254	301	3.7	3.3	3.9	46.3	50.9	54.3	50.5	3.6	3.81021	0.0243238	0.0645938
mmu-miR-149-3p	0	1	0	0	0	0	0	0	0	0	0	0	0	0	NA	0.538187	0.846239
mmu-miR-149-5p	139	180	183	264	157	153	9.6	8.6	9.8	44.3	31.4	27.6	34.4	9.3	1.88711	3.32978e-06	1.44361e-05
mmu-miR-150-5p	49	52	59	5	3	3	3.4	2.5	3.2	0.8	0.6	0.5	0.7	3	-2.09954	1.52247e-30	1.98653e-29
mmu-miR-151-3p	1283	1737	1383	3385	2166	2011	88.9	82.8	74.1	568.1	433.8	362.7	454.9	81.9	2.47361	0.00570708	0.0170209
mmu-miR-151-5p	98	130	150	6979	2133	1038	6.8	6.2	8	1171.2	427.2	187.2	595.2	7	6.40988	4.82789e-41	9.92644e-40
mmu-miR-152-3p	26850	33755	28094	8386	4793	6649	1859.6	1608.3	1506	1407.4	960	1199	1188.8	1658	-0.479938	6.36375e-31	8.55011e-30
mmu-miR-152-5p	980	1460	1344	295	248	335	67.9	69.6	72	49.5	49.7	60.4	53.2	69.8	-0.391801	4.52315e-36	7.48526e-35
mmu-miR-153-3p	86	138	114	2	3	1	6	6.6	6.1	0.3	0.6	0.2	0.4	6.2	-3.9542	6.54914e-54	2.06679e-52
mmu-miR-154-3p	3	5	7	6	13	11	0.2	0.2	0.4	1	2.6	2	1.9	0.3	2.66297	0.504274	0.841698
mmu-miR-154-5p	14	36	25	81	55	80	1	1.7	1.3	13.6	11	14.4	13	1.3	3.32193	0.96132	1
mmu-miR-155-3p	0	0	0	9	13	17	0	0	0	1.5	2.6	3.1	2.4	0	Inf	0.000392759	0.00138795
mmu-miR-155-5p	26	45	33	3160	2022	1840	1.8	2.1	1.8	530.3	405	331.8	422.4	1.9	7.79647	3.98576e-68	1.54534e-66
mmu-miR-15a-3p	4	7	1	26	12	6	0.3	0.3	0.1	4.4	2.4	1.1	2.6	0.2	3.70044	0.630485	0.921948
mmu-miR-15a-5p	65	49	77	2324	558	423	4.5	2.3	4.1	390	111.8	76.3	192.7	3.7	5.70269	1.26192e-25	1.36994e-24
mmu-miR-15b-3p	43	52	49	262	294	213	3	2.5	2.6	44	58.9	38.4	47.1	2.7	4.1247	0.000802256	0.00272847
mmu-miR-15b-5p	92	250	193	1182	1605	1530	6.4	11.9	10.3	198.4	321.5	275.9	265.2	9.5	4.80301	7.41064e-11	4.50952e-10
mmu-miR-16-1-3p	32	81	57	161	135	152	2.2	3.9	3.1	27	27	27.4	27.2	3	3.18057	0.756816	1
mmu-miR-16-2-3p	8	4	10	53	53	47	0.6	0.2	0.5	8.9	10.6	8.5	9.3	0.4	4.53916	0.00434148	0.0132989
mmu-miR-16-5p	352	389	409	13788	9063	8764	24.4	18.5	21.9	2313.9	1815.2	1580.4	1903.2	21.6	6.46125	2.14036e-40	4.20938e-39
mmu-miR-17-3p	10	10	8	258	148	128	0.7	0.5	0.4	43.3	29.6	23.1	32	0.5	6	3.24654e-14	2.22503e-13
mmu-miR-17-5p	327	398	404	3949	4512	4502	22.6	19	21.7	662.7	903.7	811.9	792.8	21.1	5.23164	2.34712e-18	1.8626e-17
mmu-miR-181a-1-3p	66	147	93	117	119	164	4.6	7	5	19.6	23.8	29.6	24.3	5.5	2.14345	0.000128582	0.000484684
mmu-miR-181a-5p	2205	2777	2669	5840	4802	5510	152.7	132.3	143.1	980.1	961.8	993.6	978.5	142.7	2.77759	0.122268	0.269346
mmu-miR-181b-1-3p	0	0	1	2	2	1	0	0	0.1	0.3	0.4	0.2	0.3	0	Inf	1	1
mmu-miR-181b-2-3p	1	1	1	3	0	0	0.1	0	0.1	0.5	0	0	0.2	0.1	1	0.394339	0.691367
mmu-miR-181b-5p	950	1266	1350	950	1081	1012	65.8	60.3	72.4	159.4	216.5	182.5	186.1	66.2	1.49117	6.91243e-11	4.24442e-10
mmu-miR-181c-3p	39	43	39	928	567	808	2.7	2	2.1	155.7	113.6	145.7	138.3	2.3	5.91002	3.86143e-26	4.33054e-25
mmu-miR-181c-5p	40	61	69	3708	1079	942	2.8	2.9	3.7	622.3	216.1	169.9	336.1	3.1	6.76048	4.41724e-46	1.08985e-44
mmu-miR-181d-3p	0	0	0	11	5	4	0	0	0	1.8	1	0.7	1.2	0	Inf	0.0145598	0.039834
mmu-miR-181d-5p	351	436	490	4009	2098	2343	24.3	20.8	26.3	672.8	420.2	422.5	505.2	23.8	4.40782	1.11399e-07	5.55767e-07
mmu-miR-182-3p	3	2	2	53	50	48	0.2	0.1	0.1	8.9	10	8.7	9.2	0.1	6.52356	5.34277e-07	2.48292e-06
mmu-miR-182-5p	9198	11391	10259	106091	66840	72778	637	542.7	550	17804.4	13387.2	13124.4	14772	576.6	4.67915	2.52972e-08	1.31526e-07
mmu-miR-183-3p	7	4	8	91	120	102	0.5	0.2	0.4	15.3	24	18.4	19.2	0.4	5.58496	9.66555e-10	5.44239e-09
mmu-miR-183-5p	4724	5667	5988	49704	37356	38178	327.2	270	321	8341.4	7481.9	6884.8	7569.4	306.1	4.6281	2.19653e-08	1.14642e-07
mmu-miR-1839-3p	91	128	128	139	106	118	6.3	6.1	6.9	23.3	21.2	21.3	21.9	6.4	1.77479	1.12043e-06	5.03452e-06
mmu-miR-1839-5p	3169	3927	3445	1893	1677	1873	219.5	187.1	184.7	317.7	335.9	337.8	330.4	197.1	0.745286	1.88506e-18	1.51363e-17
mmu-miR-1843a-3p	27	31	37	46	46	48	1.9	1.5	2	7.7	9.2	8.7	8.5	1.8	2.23947	0.0119036	0.0335128
mmu-miR-1843a-5p	806	921	789	762	468	581	55.8	43.9	42.3	127.9	93.7	104.8	108.8	47.3	1.20177	3.1207e-13	2.06143e-12
mmu-miR-1843b-5p	246	321	275	340	277	319	17	15.3	14.7	57.1	55.5	57.5	56.7	15.7	1.85258	7.34687e-07	3.37956e-06
mmu-miR-184-3p	597	674	553	6	6	6	41.3	32.1	29.6	1	1.2	1.1	1.1	34.4	-4.96683	1.90033e-93	1.51691e-91
mmu-miR-185-3p	13	4	1	50	49	37	0.9	0.2	0.1	8.4	9.8	6.7	8.3	0.4	4.37504	0.00289995	0.00910933
mmu-miR-185-5p	241	272	274	2433	2325	2556	16.7	13	14.7	408.3	465.7	460.9	445	14.8	4.91014	6.54657e-14	4.44185e-13
mmu-miR-186-3p	0	0	0	0	0	3	0	0	0	0	0	0.5	0.2	0	Inf	0.797106	1
mmu-miR-186-5p	483	583	599	2096	1925	2065	33.5	27.8	32.1	351.8	385.6	372.4	369.9	31.1	3.57215	0.0905169	0.208897
mmu-miR-187-3p	19	24	21	68	64	42	1.3	1.1	1.1	11.4	12.8	7.6	10.6	1.2	3.14296	0.978753	1
mmu-miR-187-5p	0	0	1	3	3	2	0	0	0.1	0.5	0.6	0.4	0.5	0	Inf	0.587352	0.872395
mmu-miR-188-3p	0	0	0	6	4	1	0	0	0	1	0.8	0.2	0.7	0	Inf	0.100075	0.227855
mmu-miR-188-5p	7	6	1	74	76	56	0.5	0.3	0.1	12.4	15.2	10.1	12.6	0.3	5.39232	5.12634e-07	2.39053e-06
mmu-miR-18a-3p	7	3	4	13	12	16	0.5	0.1	0.2	2.2	2.4	2.9	2.5	0.3	3.05889	1	1
mmu-miR-18a-5p	17	22	24	596	423	361	1.2	1	1.3	100	84.7	65.1	83.3	1.2	6.11721	2.62927e-24	2.70297e-23
mmu-miR-18b-5p	1	0	1	5	2	1	0.1	0	0.1	0.8	0.4	0.2	0.5	0	Inf	0.999593	1
mmu-miR-190a-3p	2	0	2	7	6	3	0.1	0	0.1	1.2	1.2	0.5	1	0.1	3.32193	0.791248	1
mmu-miR-190a-5p	2	4	1	81	23	24	0.1	0.2	0.1	13.6	4.6	4.3	7.5	0.1	6.22882	1.12617e-05	4.63093e-05
mmu-miR-190b-3p	0	0	0	1	1	0	0	0	0	0.2	0.2	0	0.1	0	Inf	1	1
mmu-miR-190b-5p	1	1	0	4	2	2	0.1	0	0	0.7	0.4	0.4	0.5	0	Inf	0.999726	1
mmu-miR-191-3p	1	1	9	64	46	46	0.1	0	0.5	10.7	9.2	8.3	9.4	0.2	5.55459	1.23926e-05	5.0653e-05
mmu-miR-191-5p	1339	2001	1783	14535	16393	19046	92.7	95.3	95.6	2439.3	3283.3	3434.6	3052.4	94.6	5.01196	2.30869e-13	1.55093e-12
mmu-miR-192-3p	0	1	3	47	21	23	0	0	0.2	7.9	4.2	4.1	5.4	0.1	5.75489	5.62657e-05	0.000220672
mmu-miR-192-5p	1703	3225	2411	40792	44287	51201	117.9	153.7	129.2	6845.8	8870.1	9233.3	8316.4	133.6	5.95997	1.49989e-25	1.61536e-24
mmu-miR-1929-5p	0	0	0	2	1	2	0	0	0	0.3	0.2	0.4	0.3	0	Inf	0.439733	0.747374
mmu-miR-1930-3p	0	0	0	0	1	1	0	0	0	0	0.2	0.2	0.1	0	Inf	1	1
mmu-miR-1930-5p	1	1	1	12	9	6	0.1	0	0.1	2	1.8	1.1	1.6	0.1	4	0.124262	0.272853
mmu-miR-1931	0	0	0	0	0	1	0	0	0	0	0	0.2	0.1	0	Inf	1	1
mmu-miR-1932	0	0	0	0	2	0	0	0	0	0	0.4	0	0.1	0	Inf	1	1
mmu-miR-1933-3p	1	1	2	1	1	7	0.1	0	0.1	0.2	0.2	1.3	0.5	0.1	2.32193	0.897384	1
mmu-miR-1934-3p	0	0	0	2	4	2	0	0	0	0.3	0.8	0.4	0.5	0	Inf	0.202869	0.403946
mmu-miR-1934-5p	1	0	0	11	11	11	0.1	0	0	1.8	2.2	2	2	0	Inf	0.0068668	0.0202131
mmu-miR-1936	0	0	0	0	0	2	0	0	0	0	0	0.4	0.1	0	Inf	1	1
mmu-miR-1938	0	0	1	0	1	0	0	0	0.1	0	0.2	0	0.1	0	Inf	0.927611	1
mmu-miR-193a-3p	11	11	21	450	40	45	0.8	0.5	1.1	75.5	8	8.1	30.5	0.8	5.25267	6.75283e-10	3.8665e-09
mmu-miR-193a-5p	32	24	30	60	53	61	2.2	1.1	1.6	10.1	10.6	11	10.6	1.7	2.64046	0.233278	0.456136
mmu-miR-193b-3p	6	8	4	57	27	25	0.4	0.4	0.2	9.6	5.4	4.5	6.5	0.3	4.43741	0.0326429	0.0850219
mmu-miR-193b-5p	0	1	0	2	5	4	0	0	0	0.3	1	0.7	0.7	0	Inf	0.337929	0.605773
mmu-miR-1941-3p	0	0	0	1	1	0	0	0	0	0.2	0.2	0	0.1	0	Inf	1	1
mmu-miR-1941-5p	0	0	0	2	0	0	0	0	0	0.3	0	0	0.1	0	Inf	1	1
mmu-miR-194-2-3p	7	12	18	155	120	139	0.5	0.6	1	26	24	25.1	25	0.7	5.15843	3.11109e-08	1.59915e-07
mmu-miR-1943-3p	0	0	0	3	2	1	0	0	0	0.5	0.4	0.2	0.4	0	Inf	0.32906	0.596973
mmu-miR-1943-5p	4	5	6	18	9	21	0.3	0.2	0.3	3	1.8	3.8	2.9	0.3	3.27302	0.835879	1
mmu-miR-1945	0	2	0	7	13	4	0	0.1	0	1.2	2.6	0.7	1.5	0	Inf	0.0901865	0.208742
mmu-miR-194-5p	584	901	858	20194	19818	22437	40.4	42.9	46	3389	3969.3	4046.2	3801.5	43.1	6.46274	1.61468e-37	2.92149e-36
mmu-miR-1946b	0	0	1	0	2	0	0	0	0.1	0	0.4	0	0.1	0	Inf	1	1
mmu-miR-1947-3p	0	0	0	0	0	1	0	0	0	0	0	0.2	0.1	0	Inf	1	1
mmu-miR-1947-5p	3	7	7	17	17	20	0.2	0.3	0.4	2.9	3.4	3.6	3.3	0.3	3.45943	0.836554	1
mmu-miR-1948-3p	0	0	0	3	2	0	0	0	0	0.5	0.4	0	0.3	0	Inf	0.440003	0.747374
mmu-miR-1948-5p	0	0	0	1	3	0	0	0	0	0.2	0.6	0	0.3	0	Inf	0.59036	0.872395
mmu-miR-1949	0	1	1	19	31	13	0	0	0.1	3.2	6.2	2.3	3.9	0	Inf	0.000237232	0.000863068
mmu-miR-1950	0	0	0	2	2	0	0	0	0	0.3	0.4	0	0.2	0	Inf	0.590909	0.872395
mmu-miR-1953	0	0	3	1	3	0	0	0	0.2	0.2	0.6	0	0.3	0.1	1.58496	0.551061	0.858541
mmu-miR-1954	3	0	1	0	0	0	0.2	0	0.1	0	0	0	0	0.1	#NAME?	0.0122965	0.0343715
mmu-miR-1955-3p	0	0	0	2	0	0	0	0	0	0.3	0	0	0.1	0	Inf	1	1
mmu-miR-1955-5p	0	1	1	4	13	7	0	0	0.1	0.7	2.6	1.3	1.5	0	Inf	0.0902407	0.208742
mmu-miR-1956	0	0	1	2	1	2	0	0	0.1	0.3	0.2	0.4	0.3	0	Inf	1	1
mmu-miR-1957a	35	30	43	11	8	6	2.4	1.4	2.3	1.8	1.6	1.1	1.5	2.1	-0.485427	1.88651e-16	1.43017e-15
mmu-miR-1957b	1	1	0	0	0	0	0.1	0	0	0	0	0	0	0	NA	0.150666	0.311192
mmu-miR-1958	0	4	0	2	0	1	0	0.2	0	0.3	0	0.2	0.2	0.1	1	0.193832	0.389098
mmu-miR-195a-3p	28	52	38	10	12	16	1.9	2.5	2	1.7	2.4	2.9	2.3	2.2	0.0641303	1.40663e-14	9.83919e-14
mmu-miR-195a-5p	62	117	105	133	115	140	4.3	5.6	5.6	22.3	23	25.2	23.5	5.2	2.17608	0.000342402	0.00122596
mmu-miR-1960	0	0	0	3	0	2	0	0	0	0.5	0	0.4	0.3	0	Inf	0.440228	0.747374
mmu-miR-1961	0	0	1	0	0	0	0	0	0.1	0	0	0	0	0	NA	0.53829	0.846239
mmu-miR-1964-3p	17	37	32	91	106	82	1.2	1.8	1.7	15.3	21.2	14.8	17.1	1.6	3.41785	0.549988	0.858541
mmu-miR-1964-5p	0	0	0	1	0	1	0	0	0	0.2	0	0.2	0.1	0	Inf	1	1
mmu-miR-1966-3p	0	0	0	2	1	1	0	0	0	0.3	0.2	0.2	0.2	0	Inf	0.591034	0.872395
mmu-miR-1968-5p	3	8	14	18	13	21	0.2	0.4	0.8	3	2.6	3.8	3.1	0.4	2.9542	0.449019	0.759749
mmu-miR-1969	0	0	0	0	1	3	0	0	0	0	0.2	0.5	0.2	0	Inf	0.590187	0.872395
mmu-miR-196a-1-3p	0	1	0	0	0	0	0	0	0	0	0	0	0	0	NA	0.538187	0.846239
mmu-miR-196a-5p	0	0	0	1	4	0	0	0	0	0.2	0.8	0	0.3	0	Inf	0.438996	0.747374
mmu-miR-196b-5p	0	0	1	3	0	0	0	0	0.1	0.5	0	0	0.2	0	Inf	1	1
mmu-miR-1970	0	1	0	0	0	1	0	0	0	0	0	0.2	0.1	0	Inf	0.927125	1
mmu-miR-1971	0	0	0	1	0	0	0	0	0	0.2	0	0	0.1	0	Inf	1	1
mmu-miR-1981-3p	1	4	9	3	6	10	0.1	0.2	0.5	0.5	1.2	1.8	1.2	0.2	2.58496	0.152624	0.31428
mmu-miR-1981-5p	158	203	169	474	303	324	10.9	9.7	9.1	79.5	60.7	58.4	66.2	9.9	2.74133	0.110231	0.246432
mmu-miR-1982-3p	2	0	0	2	1	0	0.1	0	0	0.3	0.2	0	0.2	0	Inf	0.771551	1
mmu-miR-1983	119	54	85	264	355	342	8.2	2.6	4.6	44.3	71.1	61.7	59	5.1	3.53215	0.0753895	0.179795
mmu-miR-199a-3p	3424	3572	3836	26445	21311	26073	237.1	170.2	205.6	4438.1	4268.3	4701.8	4469.4	204.3	4.45132	3.05804e-07	1.47155e-06
mmu-miR-199a-5p	980	1431	1399	20616	19166	25706	67.9	68.2	75	3459.8	3838.7	4635.7	3978.1	70.3	5.82241	1.80596e-25	1.92968e-24
mmu-miR-199b-3p	2744	2827	3021	19019	15262	18213	190	134.7	161.9	3191.8	3056.8	3284.4	3177.7	162.2	4.29214	5.01288e-06	2.13914e-05
mmu-miR-199b-5p	304	455	375	2623	1947	2901	21.1	21.7	20.1	440.2	390	523.1	451.1	20.9	4.43187	9.88126e-08	4.94792e-07
mmu-miR-19a-3p	16	25	33	528	734	422	1.1	1.2	1.8	88.6	147	76.1	103.9	1.4	6.21363	3.82061e-27	4.39371e-26
mmu-miR-19a-5p	0	0	0	6	0	4	0	0	0	1	0	0.7	0.6	0	Inf	0.125233	0.274469
mmu-miR-19b-1-5p	1	0	0	6	9	2	0.1	0	0	1	1.8	0.4	1.1	0	Inf	0.113723	0.253014
mmu-miR-19b-3p	179	269	241	4375	4568	3401	12.4	12.8	12.9	734.2	914.9	613.3	754.2	12.7	5.89205	8.30383e-30	1.04336e-28
mmu-miR-1a-3p	315	393	374	41	33	21	21.8	18.7	20	6.9	6.6	3.8	5.8	20.2	-1.80023	6.94374e-52	1.96305e-50
mmu-miR-1b-3p	0	0	0	2	5	2	0	0	0	0.3	1	0.4	0.6	0	Inf	0.160396	0.32818
mmu-miR-1b-5p	0	0	0	1	0	1	0	0	0	0.2	0	0.2	0.1	0	Inf	1	1
mmu-miR-200a-3p	40081	47804	43383	219358	164003	190169	2775.9	2277.6	2325.6	36813.1	32847.7	34293.9	34651.6	2459.7	3.81637	0.0270823	0.0712223
mmu-miR-200a-5p	2547	4046	3390	6392	6568	7037	176.4	192.8	181.7	1072.7	1315.5	1269	1219.1	183.6	2.73118	0.0633335	0.152925
mmu-miR-200b-3p	43996	49988	44150	101403	105852	106727	3047	2381.7	2366.8	17017.7	21200.8	19246.5	19155	2598.5	2.88197	0.351372	0.625737
mmu-miR-200b-5p	305	400	357	765	636	680	21.1	19.1	19.1	128.4	127.4	122.6	126.1	19.8	2.671	0.0455745	0.113596
mmu-miR-200c-3p	19254	24983	23569	73216	76977	76468	1333.5	1190.3	1263.5	12287.3	15417.5	13789.8	13831.5	1262.4	3.45372	0.331701	0.596973
mmu-miR-200c-5p	1	3	3	78	68	76	0.1	0.1	0.2	13.1	13.6	13.7	13.5	0.1	7.07682	1.27659e-10	7.59797e-10
mmu-miR-201-3p	0	0	0	0	0	1	0	0	0	0	0	0.2	0.1	0	Inf	1	1
mmu-miR-201-5p	0	0	1	0	2	0	0	0	0.1	0	0.4	0	0.1	0	Inf	1	1
mmu-miR-203-3p	1687	2818	2246	1866	1976	2016	116.8	134.3	120.4	313.2	395.8	363.6	357.5	123.8	1.52993	1.53032e-10	9.0683e-10
mmu-miR-203-5p	2	2	1	13	7	7	0.1	0.1	0.1	2.2	1.4	1.3	1.6	0.1	4	0.356341	0.632343
mmu-miR-204-5p	20	33	32	4	0	1	1.4	1.6	1.7	0.7	0	0.2	0.3	1.6	-2.41504	6.54231e-22	6.20833e-21
mmu-miR-205-3p	0	0	0	11	12	12	0	0	0	1.8	2.4	2.2	2.1	0	Inf	0.000818219	0.00277581
mmu-miR-205-5p	6	13	12	491	419	598	0.4	0.6	0.6	82.4	83.9	107.8	91.4	0.6	7.25109	3.5252e-38	6.55301e-37
mmu-miR-206-3p	8	11	10	1055	570	526	0.6	0.5	0.5	177.1	114.2	94.9	128.7	0.5	8.00787	5.59688e-51	1.54999e-49
mmu-miR-206-5p	0	0	0	0	1	0	0	0	0	0	0.2	0	0.1	0	Inf	1	1
mmu-miR-20a-3p	0	0	0	3	2	1	0	0	0	0.5	0.4	0.2	0.4	0	Inf	0.32906	0.596973
mmu-miR-20a-5p	468	606	570	3645	4064	4116	32.4	28.9	30.6	611.7	814	742.3	722.6	30.6	4.56159	4.27164e-09	2.36597e-08
mmu-miR-20b-5p	0	1	0	0	0	0	0	0	0	0	0	0	0	0	NA	0.538187	0.846239
mmu-miR-210-3p	5	12	9	1470	932	1247	0.3	0.6	0.5	246.7	186.7	224.9	219.4	0.5	8.77742	1.27427e-73	7.5182e-72
mmu-miR-210-5p	0	0	0	27	16	21	0	0	0	4.5	3.2	3.8	3.8	0	Inf	5.16026e-06	2.17518e-05
mmu-miR-211-5p	0	2	0	1	0	1	0	0.1	0	0.2	0	0.2	0.1	0	Inf	0.581257	0.872395
mmu-miR-212-3p	1	2	3	62	50	63	0.1	0.1	0.2	10.4	10	11.4	10.6	0.1	6.72792	1.03238e-08	5.49388e-08
mmu-miR-212-5p	4	10	6	148	163	173	0.3	0.5	0.3	24.8	32.6	31.2	29.6	0.4	6.20945	1.46572e-15	1.06935e-14
mmu-miR-2137	0	1	0	4	16	6	0	0	0	0.7	3.2	1.1	1.7	0	Inf	0.0228946	0.0609176
mmu-miR-214-3p	25	39	46	1626	929	1047	1.7	1.9	2.5	272.9	186.1	188.8	215.9	2	6.75422	3.40087e-42	7.21091e-41
mmu-miR-214-5p	29	36	30	921	830	1025	2	1.7	1.6	154.6	166.2	184.8	168.5	1.8	6.54861	2.80585e-37	4.94485e-36
mmu-miR-215-5p	0	3	3	11	3	6	0	0.1	0.2	1.8	0.6	1.1	1.2	0.1	3.58496	0.938622	1
mmu-miR-216a-3p	1369	770	456	1	0	0	94.8	36.7	24.4	0.2	0	0	0.1	52	-9.02237	4.81785e-118	5.94348e-116
mmu-miR-216a-5p	5699	5126	3298	19	9	3	394.7	244.2	176.8	3.2	1.8	0.5	1.8	271.9	-7.23894	1.56222e-142	4.23985e-140
mmu-miR-216b-3p	5259	2819	1859	1	0	1	364.2	134.3	99.7	0.2	0	0.2	0.1	199.4	-10.9614	1.50976e-154	5.12186e-152
mmu-miR-216b-5p	8202	5731	3831	7	3	1	568	273.1	205.4	1.2	0.6	0.2	0.7	348.8	-8.96083	1.9425e-159	8.78656e-157
mmu-miR-216c-5p	8	1	2	2	1	2	0.6	0	0.1	0.3	0.2	0.4	0.3	0.2	0.584963	0.00468908	0.0142033
mmu-miR-217-3p	125	72	63	0	0	0	8.7	3.4	3.4	0	0	0	0	5.2	#NAME?	6.82899e-53	2.01455e-51
mmu-miR-217-5p	38007	22298	13886	29	8	9	2632.3	1062.4	744.4	4.9	1.6	1.6	2.7	1479.7	-9.09813	1.29603e-163	1.75871e-160
mmu-miR-218-1-3p	0	0	0	4	1	0	0	0	0	0.7	0.2	0	0.3	0	Inf	0.440493	0.747374
mmu-miR-218-2-3p	0	0	0	1	0	0	0	0	0	0.2	0	0	0.1	0	Inf	1	1
mmu-miR-218-5p	156	277	272	2714	3028	3316	10.8	13.2	14.6	455.5	606.5	598	553.3	12.9	5.42262	3.87427e-21	3.4588e-20
mmu-miR-219a-1-3p	9	13	18	11	10	11	0.6	0.6	1	1.8	2	2	1.9	0.7	1.44057	0.000411208	0.00144562
mmu-miR-219a-5p	1	1	0	1	3	1	0.1	0	0	0.2	0.6	0.2	0.3	0	Inf	1	1
mmu-miR-219b-5p	0	0	0	1	0	0	0	0	0	0.2	0	0	0.1	0	Inf	1	1
mmu-miR-219c-5p	0	0	1	4	0	5	0	0	0.1	0.7	0	0.9	0.5	0	Inf	0.487126	0.816086
mmu-miR-21a-3p	1	1	1	1133	705	578	0.1	0	0.1	190.1	141.2	104.2	145.2	0.1	10.5038	1.13837e-76	7.35605e-75
mmu-miR-21a-5p	16006	23199	22267	1593893	1283186	1564258	1108.5	1105.3	1193.7	267490	257006	282089	268862	1135.8	7.88701	1.79683e-36	3.04787e-35
mmu-miR-21b	0	0	0	2	4	1	0	0	0	0.3	0.8	0.2	0.4	0	Inf	0.258048	0.487025
mmu-miR-21c	2	2	3	276	309	223	0.1	0.1	0.2	46.3	61.9	40.2	49.5	0.1	8.95128	1.21127e-34	1.91128e-33
mmu-miR-221-3p	339	411	390	11337	10048	10086	23.5	19.6	20.9	1902.6	2012.5	1818.8	1911.3	21.3	6.48756	1.08613e-40	2.19982e-39
mmu-miR-221-5p	97	116	102	551	620	758	6.7	5.5	5.5	92.5	124.2	136.7	117.8	5.9	4.31948	3.53107e-06	1.52601e-05
mmu-miR-222-3p	24	40	39	1050	987	813	1.7	1.9	2.1	176.2	197.7	146.6	173.5	1.9	6.51279	3.48243e-36	5.83414e-35
mmu-miR-222-5p	0	0	0	10	7	4	0	0	0	1.7	1.4	0.7	1.3	0	Inf	0.0119291	0.033515
mmu-miR-223-3p	18	18	16	3	1	2	1.2	0.9	0.9	0.5	0.2	0.4	0.4	1	-1.32193	1.29522e-13	8.74434e-13
mmu-miR-223-5p	14	19	13	0	0	0	1	0.9	0.7	0	0	0	0	0.9	#NAME?	2.51244e-17	1.95942e-16
mmu-miR-22-3p	693	958	1082	121456	79426	67713	48	45.6	58	20383	15908	12211	16167.3	50.5	8.32258	3.64725e-68	1.54002e-66
mmu-miR-224-3p	0	0	0	6	5	13	0	0	0	1	1	2.3	1.5	0	Inf	0.00659352	0.0194933
mmu-miR-224-5p	105	138	115	271	117	156	7.3	6.6	6.2	45.5	23.4	28.1	32.3	6.7	2.2693	0.00180649	0.00586461
mmu-miR-22-5p	49	90	91	536	608	562	3.4	4.3	4.9	90	121.8	101.3	104.4	4.2	4.63559	2.77988e-08	1.43981e-07
mmu-miR-23a-3p	1071	1930	1951	14692	10231	10577	74.2	92	104.6	2465.6	2049.1	1907.4	2140.7	90.2	4.56881	3.25479e-08	1.66043e-07
mmu-miR-23a-5p	1	3	2	29	18	21	0.1	0.1	0.1	4.9	3.6	3.8	4.1	0.1	5.35755	0.0058328	0.0173577
mmu-miR-23b-3p	1052	1581	1654	10710	7010	7184	72.9	75.3	88.7	1797.4	1404	1295.5	1499	79	4.246	1.44567e-05	5.85606e-05
mmu-miR-23b-5p	7	2	12	90	105	101	0.5	0.1	0.6	15.1	21	18.2	18.1	0.4	5.49985	1.85344e-08	9.74852e-08
mmu-miR-24-1-5p	43	54	53	468	439	464	3	2.6	2.8	78.5	87.9	83.7	83.4	2.8	4.89655	1.08081e-10	6.51846e-10
mmu-miR-24-2-5p	149	271	272	3785	3461	3831	10.3	12.9	14.6	635.2	693.2	690.9	673.1	12.6	5.73933	1.07269e-26	1.21304e-25
mmu-miR-24-3p	1112	1718	1492	22125	20805	21440	77	81.9	80	3713.1	4167	3866.4	3915.5	79.6	5.62028	5.62662e-22	5.37699e-21
mmu-miR-25-3p	4254	6134	5241	18927	14311	14904	294.6	292.3	281	3176.4	2866.3	2687.7	2910.1	289.3	3.33043	0.572589	0.872395
mmu-miR-25-5p	0	2	1	25	21	28	0	0.1	0.1	4.2	4.2	5	4.5	0	Inf	0.000173025	0.000639768
mmu-miR-26a-1-3p	1	2	2	6	3	9	0.1	0.1	0.1	1	0.6	1.6	1.1	0.1	3.45943	0.870589	1
mmu-miR-26a-2-3p	12	23	15	155	145	172	0.8	1.1	0.8	26	29	31	28.7	0.9	4.99498	2.01736e-07	9.88286e-07
mmu-miR-26a-5p	47152	59647	55355	162685	158801	156064	3265.6	2841.9	2967.4	27302.1	31805.8	28143.7	29083.9	3025	3.26521	0.766307	1
mmu-miR-26b-3p	17	14	19	61	50	61	1.2	0.7	1	10.2	10	11	10.4	1	3.37851	0.43746	0.747374
mmu-miR-26b-5p	4230	4643	4493	11993	8009	5868	293	221.2	240.9	2012.7	1604.1	1058.2	1558.3	251.7	2.6302	0.0481927	0.118905
mmu-miR-27a-3p	5327	6371	5476	23903	23963	21728	368.9	303.5	293.6	4011.5	4799.5	3918.3	4243.1	322	3.71999	0.0319628	0.0834106
mmu-miR-27a-5p	124	172	159	901	770	859	8.6	8.2	8.5	151.2	154.2	154.9	153.4	8.4	4.19077	3.54264e-05	0.000140978
mmu-miR-27b-3p	75988	101487	86974	212268	158817	193767	5262.7	4835.4	4662.4	35623.3	31809.1	34942.8	34125	4920.2	2.79404	0.222644	0.439778
mmu-miR-27b-5p	15	15	11	162	115	131	1	0.7	0.6	27.2	23	23.6	24.6	0.8	4.94251	2.25798e-07	1.10219e-06
mmu-miR-28a-3p	169	277	230	878	677	674	11.7	13.2	12.3	147.3	135.6	121.5	134.8	12.4	3.44241	0.332375	0.597395
mmu-miR-28a-5p	52	88	68	2105	2105	1912	3.6	4.2	3.6	353.3	421.6	344.8	373.2	3.8	6.61781	2.06172e-43	4.58648e-42
mmu-miR-292a-3p	0	0	0	3	0	3	0	0	0	0.5	0	0.5	0.3	0	Inf	0.329194	0.596973
mmu-miR-292a-5p	0	0	0	1	0	0	0	0	0	0.2	0	0	0.1	0	Inf	1	1
mmu-miR-293-3p	0	0	0	0	2	1	0	0	0	0	0.4	0.2	0.2	0	Inf	0.796833	1
mmu-miR-294-3p	0	0	0	0	0	1	0	0	0	0	0	0.2	0.1	0	Inf	1	1
mmu-miR-295-3p	0	0	0	0	0	1	0	0	0	0	0	0.2	0.1	0	Inf	1	1
mmu-miR-296-3p	82	110	125	2031	1940	2101	5.7	5.2	6.7	340.8	388.6	378.9	369.4	5.9	5.96833	3.1038e-31	4.34212e-30
mmu-miR-296-5p	78	111	104	1578	1593	1110	5.4	5.3	5.6	264.8	319.1	200.2	261.4	5.4	5.59716	2.54052e-23	2.51642e-22
mmu-miR-297a-3p	0	0	0	1	0	0	0	0	0	0.2	0	0	0.1	0	Inf	1	1
mmu-miR-297a-5p	0	0	1	6	1	1	0	0	0.1	1	0.2	0.2	0.5	0	Inf	0.584592	0.872395
mmu-miR-297b-3p	0	0	0	0	0	1	0	0	0	0	0	0.2	0.1	0	Inf	1	1
mmu-miR-297b-5p	0	0	0	4	2	1	0	0	0	0.7	0.4	0.2	0.4	0	Inf	0.256323	0.487025
mmu-miR-297c-3p	0	0	0	1	0	0	0	0	0	0.2	0	0	0.1	0	Inf	1	1
mmu-miR-297c-5p	0	0	0	1	0	0	0	0	0	0.2	0	0	0.1	0	Inf	1	1
mmu-miR-298-3p	0	1	0	3	4	5	0	0	0	0.5	0.8	0.9	0.7	0	Inf	0.280424	0.524877
mmu-miR-298-5p	28	54	48	1717	1560	1808	1.9	2.6	2.6	288.2	312.4	326	308.9	2.4	7.00796	2.79422e-50	7.43482e-49
mmu-miR-299a-3p	66	137	103	223	185	235	4.6	6.5	5.5	37.4	37.1	42.4	39	5.5	2.82597	0.129444	0.278817
mmu-miR-299a-5p	12	19	19	45	50	30	0.8	0.9	1	7.6	10	5.4	7.7	0.9	3.09686	0.736879	1
mmu-miR-299b-3p	0	1	1	0	1	1	0	0	0.1	0	0.2	0.2	0.1	0	Inf	0.58005	0.872395
mmu-miR-299b-5p	0	0	0	0	0	1	0	0	0	0	0	0.2	0.1	0	Inf	1	1
mmu-miR-29a-3p	6102	6414	5678	116678	84620	85737	422.6	305.6	304.4	19581.1	16948.3	15461.3	17330.3	344.2	5.65391	7.70369e-20	6.65854e-19
mmu-miR-29a-5p	2	2	3	84	21	25	0.1	0.1	0.2	14.1	4.2	4.5	7.6	0.1	6.24793	8.92909e-06	3.72824e-05
mmu-miR-29b-1-5p	0	0	1	12	6	5	0	0	0.1	2	1.2	0.9	1.4	0	Inf	0.0385049	0.0989606
mmu-miR-29b-2-5p	16	14	12	35	27	30	1.1	0.7	0.6	5.9	5.4	5.4	5.6	0.8	2.80735	0.48425	0.812271
mmu-miR-29b-3p	183	294	257	77127	5622	3444	12.7	14	13.8	12943.6	1126	621.1	4896.9	13.5	8.50277	4.93141e-82	3.34596e-80
mmu-miR-29c-3p	232	278	269	1210	555	500	16.1	13.2	14.4	203.1	111.2	90.2	134.8	14.6	3.20678	0.815987	1
mmu-miR-29c-5p	77	117	119	73	47	39	5.3	5.6	6.4	12.3	9.4	7	9.6	5.8	0.726982	5.36056e-15	3.80852e-14
mmu-miR-300-3p	188	339	340	453	423	569	13	16.2	18.2	76	84.7	102.6	87.8	15.8	2.4743	0.00306118	0.00959359
mmu-miR-301a-3p	1	1	0	246	149	112	0.1	0	0	41.3	29.8	20.2	30.4	0	Inf	4.2473e-28	5.10052e-27
mmu-miR-301a-5p	9	3	9	79	88	98	0.6	0.1	0.5	13.3	17.6	17.7	16.2	0.4	5.33985	2.41053e-07	1.16825e-06
mmu-miR-301b-3p	1	1	2	9	4	5	0.1	0	0.1	1.5	0.8	0.9	1.1	0.1	3.45943	0.637863	0.931732
mmu-miR-301b-5p	2	0	0	0	8	2	0.1	0	0	0	1.6	0.4	0.7	0	Inf	0.768258	1
mmu-miR-3057-3p	0	0	0	0	1	0	0	0	0	0	0.2	0	0.1	0	Inf	1	1
mmu-miR-3057-5p	1	3	8	28	15	28	0.1	0.1	0.4	4.7	3	5	4.3	0.2	4.42626	0.0880132	0.204861
mmu-miR-3058-5p	0	2	0	4	2	3	0	0.1	0	0.7	0.4	0.5	0.5	0	Inf	0.864981	1
mmu-miR-3060-3p	0	2	0	0	0	0	0	0.1	0	0	0	0	0	0	NA	0.148256	0.310277
mmu-miR-3061-3p	1	0	0	1	0	2	0.1	0	0	0.2	0	0.4	0.2	0	Inf	1	1
mmu-miR-3061-5p	1	1	0	7	2	11	0.1	0	0	1.2	0.4	2	1.2	0	Inf	0.16772	0.341224
mmu-miR-3062-5p	0	0	0	5	4	9	0	0	0	0.8	0.8	1.6	1.1	0	Inf	0.0221349	0.0592446
mmu-miR-3064-5p	0	1	0	7	8	1	0	0	0	1.2	1.6	0.2	1	0	Inf	0.134382	0.286725
mmu-miR-3065-5p	1	1	1	0	0	0	0.1	0	0.1	0	0	0	0	0.1	#NAME?	0.0416508	0.105588
mmu-miR-3066-3p	0	0	0	1	0	0	0	0	0	0.2	0	0	0.1	0	Inf	1	1
mmu-miR-3066-5p	0	1	0	9	4	4	0	0	0	1.5	0.8	0.7	1	0	Inf	0.111699	0.249302
mmu-miR-3067-5p	0	0	0	2	0	1	0	0	0	0.3	0	0.2	0.2	0	Inf	0.798053	1
mmu-miR-3068-3p	186	290	214	142	66	104	12.9	13.8	11.5	23.8	13.2	18.8	18.6	12.7	0.550474	2.32282e-19	1.95781e-18
mmu-miR-3068-5p	191	306	240	399	231	302	13.2	14.6	12.9	67	46.3	54.5	55.9	13.6	2.03924	1.45989e-05	5.89605e-05
mmu-miR-3069-3p	2	0	0	7	6	3	0.1	0	0	1.2	1.2	0.5	1	0	Inf	0.312847	0.579172
mmu-miR-3069-5p	0	0	0	1	0	0	0	0	0	0.2	0	0	0.1	0	Inf	1	1
mmu-miR-3070-3p	0	0	0	1	0	0	0	0	0	0.2	0	0	0.1	0	Inf	1	1
mmu-miR-3071-3p	5	2	1	3	4	3	0.3	0.1	0.1	0.5	0.8	0.5	0.6	0.2	1.58496	0.217562	0.430367
mmu-miR-3071-5p	4	2	2	13	3	5	0.3	0.1	0.1	2.2	0.6	0.9	1.2	0.2	2.58496	1	1
mmu-miR-3072-3p	1	2	0	7	4	11	0.1	0.1	0	1.2	0.8	2	1.3	0.1	3.70044	0.245167	0.476636
mmu-miR-3073b-3p	0	0	1	0	0	1	0	0	0.1	0	0	0.2	0.1	0	Inf	0.92748	1
mmu-miR-3074-1-3p	10	6	6	16	17	24	0.7	0.3	0.3	2.7	3.4	4.3	3.5	0.4	3.12928	0.937715	1
mmu-miR-3074-5p	7	8	7	50	41	49	0.5	0.4	0.4	8.4	8.2	8.8	8.5	0.4	4.40939	0.0118987	0.0335128
mmu-miR-3075-5p	0	0	0	1	0	0	0	0	0	0.2	0	0	0.1	0	Inf	1	1
mmu-miR-3076-3p	0	0	2	4	3	2	0	0	0.1	0.7	0.6	0.4	0.5	0	Inf	0.866417	1
mmu-miR-3076-5p	0	0	0	4	1	1	0	0	0	0.7	0.2	0.2	0.4	0	Inf	0.329438	0.596973
mmu-miR-3077-3p	0	0	0	3	1	0	0	0	0	0.5	0.2	0	0.2	0	Inf	0.591454	0.872395
mmu-miR-3079-5p	0	0	0	4	2	4	0	0	0	0.7	0.4	0.7	0.6	0	Inf	0.126184	0.274469
mmu-miR-3081-3p	19	43	35	52	28	65	1.3	2	1.9	8.7	5.6	11.7	8.7	1.7	2.35548	0.0109181	0.0309376
mmu-miR-3082-3p	0	2	1	4	3	1	0	0.1	0.1	0.7	0.6	0.2	0.5	0	Inf	1	1
mmu-miR-3082-5p	0	2	0	0	0	0	0	0.1	0	0	0	0	0	0	NA	0.148256	0.310277
mmu-miR-3083-5p	0	0	0	1	2	1	0	0	0	0.2	0.4	0.2	0.2	0	Inf	0.590486	0.872395
mmu-miR-3084-3p	1	1	0	0	1	3	0.1	0	0	0	0.2	0.5	0.2	0	Inf	0.965712	1
mmu-miR-3084-5p	3	4	4	15	12	4	0.2	0.2	0.2	2.5	2.4	0.7	1.9	0.2	3.24793	1	1
mmu-miR-3086-5p	0	0	0	2	3	1	0	0	0	0.3	0.6	0.2	0.4	0	Inf	0.329994	0.596973
mmu-miR-3087-3p	0	0	0	0	0	1	0	0	0	0	0	0.2	0.1	0	Inf	1	1
mmu-miR-3088-3p	0	0	0	3	1	0	0	0	0	0.5	0.2	0	0.2	0	Inf	0.591454	0.872395
mmu-miR-3089-3p	0	1	0	8	4	6	0	0	0	1.3	0.8	1.1	1.1	0	Inf	0.0934587	0.214743
mmu-miR-3091-3p	0	0	0	4	1	2	0	0	0	0.7	0.2	0.4	0.4	0	Inf	0.256132	0.487025
mmu-miR-3092-3p	0	0	0	0	2	1	0	0	0	0	0.4	0.2	0.2	0	Inf	0.796833	1
mmu-miR-3094-5p	0	0	0	1	0	1	0	0	0	0.2	0	0.2	0.1	0	Inf	1	1
mmu-miR-3095-3p	3	2	1	2	9	7	0.2	0.1	0.1	0.3	1.8	1.3	1.1	0.1	3.45943	1	1
mmu-miR-3095-5p	0	1	0	1	2	1	0	0	0	0.2	0.4	0.2	0.2	0	Inf	1	1
mmu-miR-3097-3p	0	0	0	1	0	1	0	0	0	0.2	0	0.2	0.1	0	Inf	1	1
mmu-miR-3097-5p	0	0	0	1	1	0	0	0	0	0.2	0.2	0	0.1	0	Inf	1	1
mmu-miR-3098-5p	0	0	0	0	0	1	0	0	0	0	0	0.2	0.1	0	Inf	1	1
mmu-miR-3099-3p	2	1	3	16	5	14	0.1	0	0.2	2.7	1	2.5	2.1	0.1	4.39232	0.233118	0.456136
mmu-miR-3099-5p	0	0	0	0	1	0	0	0	0	0	0.2	0	0.1	0	Inf	1	1
mmu-miR-30a-3p	978	1456	1178	6227	4686	4749	67.7	69.4	63.1	1045	938.5	856.4	946.7	66.8	3.82499	0.00816349	0.0236706
mmu-miR-30a-5p	36290	35908	33092	127748	96019	90372	2513.3	1710.9	1774	21438.9	19231.4	16297.1	18989.2	1999.4	3.24754	0.687479	0.996698
mmu-miR-30b-3p	26	62	37	83	74	102	1.8	3	2	13.9	14.8	18.4	15.7	2.2	2.83519	0.182074	0.368767
mmu-miR-30b-5p	1173	1527	1450	10835	7587	6926	81.2	72.8	77.7	1818.4	1519.6	1249	1529	77.2	4.30784	3.08487e-06	1.34172e-05
mmu-miR-30c-1-3p	22	19	24	172	100	159	1.5	0.9	1.3	28.9	20	28.7	25.9	1.2	4.43185	0.000144583	0.000539007
mmu-miR-30c-2-3p	350	462	440	3462	2904	3245	24.2	22	23.6	581	581.6	585.2	582.6	23.3	4.6441	3.4323e-10	1.99898e-09
mmu-miR-30c-5p	7358	11261	8917	55405	44442	47825	509.6	536.5	478	9298.2	8901.2	8624.5	8941.3	508	4.13758	0.000380068	0.00135014
mmu-miR-30d-3p	48	67	37	281	183	272	3.3	3.2	2	47.2	36.7	49.1	44.3	2.8	3.98381	0.00459002	0.0139656
mmu-miR-30d-5p	12808	13803	13601	32064	25262	25399	887	657.7	729.1	5381	5059.7	4580.3	5007	757.9	2.72387	0.123924	0.272552
mmu-miR-30e-3p	568	818	724	1677	1205	1183	39.3	39	38.8	281.4	241.3	213.3	245.4	39	2.65359	0.0304102	0.0796652
mmu-miR-30e-5p	2872	2788	2772	13685	8916	8278	198.9	132.8	148.6	2296.6	1785.8	1492.8	1858.4	160.1	3.53702	0.103424	0.233134
mmu-miR-30f	0	0	0	1	0	3	0	0	0	0.2	0	0.5	0.2	0	Inf	0.590737	0.872395
mmu-miR-3100-5p	0	0	0	1	1	1	0	0	0	0.2	0.2	0.2	0.2	0	Inf	0.797435	1
mmu-miR-3101-5p	0	0	0	0	0	1	0	0	0	0	0	0.2	0.1	0	Inf	1	1
mmu-miR-3102-3p	2	0	5	40	36	51	0.1	0	0.3	6.7	7.2	9.2	7.7	0.1	6.26679	1.00459e-05	4.1562e-05
mmu-miR-3102-3p.2-3p	0	0	0	2	1	2	0	0	0	0.3	0.2	0.4	0.3	0	Inf	0.439733	0.747374
mmu-miR-3102-5p	0	0	0	1	1	0	0	0	0	0.2	0.2	0	0.1	0	Inf	1	1
mmu-miR-3102-5p.2-5p	0	0	1	7	6	6	0	0	0.1	1.2	1.2	1.1	1.2	0	Inf	0.0783603	0.186553
mmu-miR-3103-3p	2	0	0	4	0	4	0.1	0	0	0.7	0	0.7	0.5	0	Inf	1	1
mmu-miR-3104-3p	1	0	0	0	0	0	0.1	0	0	0	0	0	0	0	NA	0.54067	0.846239
mmu-miR-3105-3p	25	24	31	131	122	122	1.7	1.1	1.7	22	24.4	22	22.8	1.5	3.926	0.0206398	0.0553524
mmu-miR-3105-5p	0	0	2	32	10	23	0	0	0.1	5.4	2	4.1	3.8	0	Inf	0.000187552	0.000686005
mmu-miR-3108-5p	0	0	0	1	0	0	0	0	0	0.2	0	0	0.1	0	Inf	1	1
mmu-miR-3109-3p	1	0	0	5	6	10	0.1	0	0	0.8	1.2	1.8	1.3	0	Inf	0.0553417	0.135313
mmu-miR-3109-5p	0	0	0	5	1	2	0	0	0	0.8	0.2	0.4	0.5	0	Inf	0.200686	0.401669
mmu-miR-3110-5p	0	0	0	15	9	7	0	0	0	2.5	1.8	1.3	1.9	0	Inf	0.00172493	0.00565394
mmu-miR-3112-5p	0	0	0	0	0	1	0	0	0	0	0	0.2	0.1	0	Inf	1	1
mmu-miR-3113-3p	0	0	0	1	0	0	0	0	0	0.2	0	0	0.1	0	Inf	1	1
mmu-miR-31-3p	4	3	7	420	238	319	0.3	0.1	0.4	70.5	47.7	57.5	58.6	0.3	7.60979	2.39603e-34	3.73725e-33
mmu-miR-3154	0	0	0	1	0	0	0	0	0	0.2	0	0	0.1	0	Inf	1	1
mmu-miR-31-5p	9	14	9	4246	3970	3264	0.6	0.7	0.5	712.6	795.1	588.6	698.8	0.6	10.1857	2.13086e-115	2.40965e-113
mmu-miR-320-3p	120	166	161	2188	1675	2103	8.3	7.9	8.6	367.2	335.5	379.2	360.6	8.3	5.44114	9.11034e-22	8.41002e-21
mmu-miR-320-5p	0	0	0	2	0	0	0	0	0	0.3	0	0	0.1	0	Inf	1	1
mmu-miR-322-3p	209	382	343	136	110	157	14.5	18.2	18.4	22.8	22	28.3	24.4	17	0.521346	2.7931e-21	2.51009e-20
mmu-miR-322-5p	83	128	115	107	82	85	5.7	6.1	6.2	18	16.4	15.3	16.6	6	1.46815	6.59165e-09	3.57795e-08
mmu-miR-323-3p	10	14	21	8	13	13	0.7	0.7	1.1	1.3	2.6	2.3	2.1	0.8	1.39232	0.000130857	0.000491891
mmu-miR-32-3p	10	7	8	44	48	38	0.7	0.3	0.4	7.4	9.6	6.9	8	0.5	4	0.0522586	0.128005
mmu-miR-324-3p	0	0	3	8	8	13	0	0	0.2	1.3	1.6	2.3	1.8	0.1	4.16993	0.0945753	0.216788
mmu-miR-324-5p	7	10	10	444	192	213	0.5	0.5	0.5	74.5	38.5	38.4	50.5	0.5	6.65821	1.02529e-23	1.03061e-22
mmu-miR-325-3p	1	3	5	0	0	0	0.1	0.1	0.3	0	0	0	0	0.2	#NAME?	6.81807e-05	0.000265104
mmu-miR-325-5p	3	13	18	0	0	1	0.2	0.6	1	0	0	0.2	0.1	0.6	-2.58496	1.47251e-12	9.42548e-12
mmu-miR-32-5p	306	560	440	4700	5066	4123	21.2	26.7	23.6	788.8	1014.7	743.5	849	23.8	5.15673	1.95257e-16	1.47202e-15
mmu-miR-326-3p	35	39	46	227	176	165	2.4	1.9	2.5	38.1	35.3	29.8	34.4	2.2	3.96683	0.0100315	0.0286585
mmu-miR-328-3p	1158	1444	1328	2083	1631	1537	80.2	68.8	71.2	349.6	326.7	277.2	317.8	73.4	2.11427	3.59827e-05	0.000142663
mmu-miR-329-3p	32	43	66	29	23	29	2.2	2	3.5	4.9	4.6	5.2	4.9	2.6	0.91427	2.61196e-10	1.53438e-09
mmu-miR-329-5p	14	28	35	22	13	17	1	1.3	1.9	3.7	2.6	3.1	3.1	1.4	1.14684	8.32988e-07	3.80594e-06
mmu-miR-330-3p	5	10	8	76	62	54	0.3	0.5	0.4	12.8	12.4	9.7	11.6	0.4	4.85798	0.000379038	0.00135001
mmu-miR-330-5p	32	56	47	124	108	100	2.2	2.7	2.5	20.8	21.6	18	20.2	2.5	3.01436	0.570816	0.872395
mmu-miR-331-3p	17	31	26	134	126	130	1.2	1.5	1.4	22.5	25.2	23.4	23.7	1.3	4.1883	0.00549442	0.0164954
mmu-miR-331-5p	1	2	6	20	16	17	0.1	0.1	0.3	3.4	3.2	3.1	3.2	0.2	4	0.137501	0.292918
mmu-miR-33-3p	8	13	12	34	21	21	0.6	0.6	0.6	5.7	4.2	3.8	4.6	0.6	2.9386	0.595577	0.877522
mmu-miR-335-3p	48	116	80	17	11	6	3.3	5.5	4.3	2.9	2.2	1.1	2	4.4	-1.1375	2.1659e-30	2.79917e-29
mmu-miR-335-5p	35	34	45	72	54	34	2.4	1.6	2.4	12.1	10.8	6.1	9.7	2.2	2.14048	0.00481611	0.0145232
mmu-miR-33-5p	4	10	5	128	112	96	0.3	0.5	0.3	21.5	22.4	17.3	20.4	0.3	6.08746	1.80044e-10	1.06226e-09
mmu-miR-337-3p	0	0	0	5	3	3	0	0	0	0.8	0.6	0.5	0.7	0	Inf	0.100277	0.227933
mmu-miR-337-5p	76	152	131	171	185	230	5.3	7.2	7	28.7	37.1	41.5	35.7	6.5	2.45741	0.00464594	0.0141041
mmu-miR-338-3p	1	3	6	0	1	0	0.1	0.1	0.3	0	0.2	0	0.1	0.2	-1	0.00018393	0.000676403
mmu-miR-338-5p	6	7	9	0	1	1	0.4	0.3	0.5	0	0.2	0.2	0.1	0.4	-2	6.41842e-08	3.24993e-07
mmu-miR-339-3p	16	20	12	92	72	95	1.1	1	0.6	15.4	14.4	17.1	15.7	0.9	4.1247	0.00970905	0.0277957
mmu-miR-339-5p	64	51	67	962	878	829	4.4	2.4	3.6	161.4	175.9	149.5	162.3	3.5	5.53516	1.03767e-21	9.51429e-21
mmu-miR-340-3p	53	77	70	265	262	251	3.7	3.7	3.8	44.5	52.5	45.3	47.4	3.7	3.67929	0.0799653	0.189708
mmu-miR-340-5p	1770	2543	2928	9181	8657	9372	122.6	121.2	157	1540.8	1733.9	1690.1	1654.9	133.6	3.63075	0.0821662	0.192573
mmu-miR-341-3p	34	65	78	88	78	92	2.4	3.1	4.2	14.8	15.6	16.6	15.7	3.2	2.29462	0.00237932	0.00762203
mmu-miR-341-5p	0	0	0	2	1	1	0	0	0	0.3	0.2	0.2	0.2	0	Inf	0.591034	0.872395
mmu-miR-342-3p	53	48	71	1036	642	704	3.7	2.3	3.8	173.9	128.6	127	143.1	3.3	5.43841	8.69322e-20	7.46626e-19
mmu-miR-342-5p	3	3	7	78	42	26	0.2	0.1	0.4	13.1	8.4	4.7	8.7	0.2	5.44294	0.000136047	0.000509988
mmu-miR-344-3p	4	23	21	66	48	54	0.3	1.1	1.1	11.1	9.6	9.7	10.1	0.8	3.65821	0.473479	0.796172
mmu-miR-344-5p	0	0	1	0	0	0	0	0	0.1	0	0	0	0	0	NA	0.53829	0.846239
mmu-miR-344b-3p	1	0	1	23	14	18	0.1	0	0.1	3.9	2.8	3.2	3.3	0	Inf	0.000795024	0.0027118
mmu-miR-344c-3p	0	0	2	4	4	9	0	0	0.1	0.7	0.8	1.6	1	0	Inf	0.265133	0.499008
mmu-miR-344d-3-5p	0	0	0	0	2	0	0	0	0	0	0.4	0	0.1	0	Inf	1	1
mmu-miR-344d-3p	0	0	0	2	1	4	0	0	0	0.3	0.2	0.7	0.4	0	Inf	0.257446	0.487025
mmu-miR-344e-3p	0	0	1	27	40	32	0	0	0.1	4.5	8	5.8	6.1	0	Inf	1.65142e-07	8.14901e-07
mmu-miR-344h-3p	0	0	0	6	2	5	0	0	0	1	0.4	0.9	0.8	0	Inf	0.0640033	0.153994
mmu-miR-345-3p	33	42	44	44	20	38	2.3	2	2.4	7.4	4	6.9	6.1	2.2	1.47131	2.54243e-06	1.11293e-05
mmu-miR-345-5p	12	13	14	91	52	65	0.8	0.6	0.8	15.3	10.4	11.7	12.5	0.7	4.15843	0.0188899	0.0511649
mmu-miR-3470a	0	2	5	6	4	1	0	0.1	0.3	1	0.8	0.2	0.7	0.1	2.80735	0.414671	0.721421
mmu-miR-3470b	0	2	3	15	9	16	0	0.1	0.2	2.5	1.8	2.9	2.4	0.1	4.58496	0.0837778	0.196011
mmu-miR-3471	0	0	0	1	0	0	0	0	0	0.2	0	0	0.1	0	Inf	1	1
mmu-miR-3473a	8	13	14	29	27	34	0.6	0.6	0.8	4.9	5.4	6.1	5.5	0.6	3.1964	0.845552	1
mmu-miR-3473b	14	12	6	964	1005	789	1	0.6	0.3	161.8	201.3	142.3	168.5	0.6	8.13357	2.94022e-59	1.04997e-57
mmu-miR-3473c	0	0	0	1	0	0	0	0	0	0.2	0	0	0.1	0	Inf	1	1
mmu-miR-3473d	0	0	0	2	6	4	0	0	0	0.3	1.2	0.7	0.8	0	Inf	0.0809738	0.190767
mmu-miR-3473e	5	4	4	954	1029	816	0.3	0.2	0.2	160.1	206.1	147.2	171.1	0.3	9.15566	1.3506e-72	7.33104e-71
mmu-miR-3474	3	2	1	24	9	10	0.2	0.1	0.1	4	1.8	1.8	2.5	0.1	4.64386	0.098987	0.225757
mmu-miR-34a-3p	0	0	0	7	5	2	0	0	0	1.2	1	0.4	0.8	0	Inf	0.0514467	0.126244
mmu-miR-34a-5p	240	252	253	3801	1432	1451	16.6	12	13.6	637.9	286.8	261.7	395.5	14.1	4.80991	7.31312e-13	4.70327e-12
mmu-miR-34b-3p	9	10	7	256	200	226	0.6	0.5	0.4	43	40.1	40.8	41.3	0.5	6.36807	1.37043e-19	1.16961e-18
mmu-miR-34b-5p	0	0	3	126	81	68	0	0	0.2	21.1	16.2	12.3	16.5	0.1	7.36632	4.24276e-16	3.14613e-15
mmu-miR-34c-3p	2	4	2	151	126	134	0.1	0.2	0.1	25.3	25.2	24.2	24.9	0.1	7.96	8.05813e-19	6.54783e-18
mmu-miR-34c-5p	174	250	423	6086	4512	5992	12.1	11.9	22.7	1021.4	903.7	1080.6	1001.9	15.5	6.01433	7.21539e-32	1.04163e-30
mmu-miR-350-3p	40	46	52	372	215	244	2.8	2.2	2.8	62.4	43.1	44	49.8	2.6	4.25956	8.38733e-05	0.000320609
mmu-miR-351-3p	0	3	0	0	1	0	0	0.1	0	0	0.2	0	0.1	0	Inf	0.130071	0.279283
mmu-miR-351-5p	181	207	230	30	36	40	12.5	9.9	12.3	5	7.2	7.2	6.5	11.6	-0.835613	2.39727e-35	3.82718e-34
mmu-miR-3535	297	438	354	1224	1009	945	20.6	20.9	19	205.4	202.1	170.4	192.6	20.1	3.26034	0.777644	1
mmu-miR-3544-5p	0	0	0	1	0	0	0	0	0	0.2	0	0	0.1	0	Inf	1	1
mmu-miR-361-3p	1050	1484	1406	1447	1513	2040	72.7	70.7	75.4	242.8	303	367.9	304.6	72.9	2.06293	9.15042e-06	3.80893e-05
mmu-miR-361-5p	63	94	109	759	649	560	4.4	4.5	5.8	127.4	130	101	119.5	4.9	4.60809	1.87509e-08	9.82434e-08
mmu-miR-3618-3p	0	0	0	0	0	1	0	0	0	0	0	0.2	0.1	0	Inf	1	1
mmu-miR-3618-5p	0	0	0	2	0	0	0	0	0	0.3	0	0	0.1	0	Inf	1	1
mmu-miR-362-3p	59	72	78	794	538	586	4.1	3.4	4.2	133.3	107.8	105.7	115.6	3.9	4.88952	1.27455e-11	8.00725e-11
mmu-miR-362-5p	59	64	74	960	827	976	4.1	3	4	161.1	165.6	176	167.6	3.7	5.50135	7.27423e-21	6.40982e-20
mmu-miR-363-3p	3	1	0	0	0	0	0.2	0	0	0	0	0	0	0.1	#NAME?	0.0123099	0.0343715
mmu-miR-363-5p	0	3	0	0	0	0	0	0.1	0	0	0	0	0	0	NA	0.0420173	0.105588
mmu-miR-365-1-5p	1	0	0	5	6	6	0.1	0	0	0.8	1.2	1.1	1	0	Inf	0.113735	0.253014
mmu-miR-365-2-5p	2	1	4	18	10	9	0.1	0	0.2	3	2	1.6	2.2	0.1	4.45943	0.282998	0.528964
mmu-miR-365-3p	202	224	234	274	227	201	14	10.7	12.5	46	45.5	36.2	42.6	12.4	1.78051	4.27829e-07	2.01585e-06
mmu-miR-369-3p	64	44	95	119	159	158	4.4	2.1	5.1	20	31.8	28.5	26.8	3.9	2.78069	0.239146	0.466937
mmu-miR-369-5p	6	17	10	69	95	80	0.4	0.8	0.5	11.6	19	14.4	15	0.6	4.64386	0.000420193	0.00147339
mmu-miR-370-3p	63	115	109	93	133	140	4.4	5.5	5.8	15.6	26.6	25.2	22.5	5.2	2.11334	0.000101921	0.000386332
mmu-miR-370-5p	0	1	0	1	1	0	0	0	0	0.2	0.2	0	0.1	0	Inf	1	1
mmu-miR-374b-5p	942	898	929	1519	938	808	65.2	42.8	49.8	254.9	187.9	145.7	196.2	52.6	1.89919	2.03088e-06	9.00623e-06
mmu-miR-374c-5p	2	1	1	1	1	0	0.1	0	0.1	0.2	0.2	0	0.1	0.1	0	0.106006	0.237769
mmu-miR-375-3p	69944	104007	91014	389	214	203	4844.1	4955.5	4879	65.3	42.9	36.6	48.3	4892.9	-6.66252	4.79564e-124	6.50768e-122
mmu-miR-376a-3p	2	3	0	53	3	3	0.1	0.1	0	8.9	0.6	0.5	3.3	0.1	5.04439	0.00884458	0.0254282
mmu-miR-376a-5p	2	6	5	41	38	35	0.1	0.3	0.3	6.9	7.6	6.3	6.9	0.2	5.10852	0.00282333	0.00888924
mmu-miR-376b-3p	5	12	11	62	64	44	0.3	0.6	0.6	10.4	12.8	7.9	10.4	0.5	4.37851	0.0109205	0.0309376
mmu-miR-376b-5p	30	31	39	86	68	101	2.1	1.5	2.1	14.4	13.6	18.2	15.4	1.9	3.01886	0.75308	1
mmu-miR-376c-3p	22	21	42	112	87	111	1.5	1	2.3	18.8	17.4	20	18.7	1.6	3.54689	0.250084	0.482051
mmu-miR-376c-5p	0	0	0	0	1	3	0	0	0	0	0.2	0.5	0.2	0	Inf	0.590187	0.872395
mmu-miR-377-3p	2	2	5	51	43	41	0.1	0.1	0.3	8.6	8.6	7.4	8.2	0.2	5.35755	2.36951e-05	9.54131e-05
mmu-miR-377-5p	2	0	3	5	3	5	0.1	0	0.2	0.8	0.6	0.9	0.8	0.1	3	1	1
mmu-miR-378a-3p	2861	2580	2216	7105	5341	7249	198.1	122.9	118.8	1192.4	1069.7	1307.2	1189.8	146.6	3.02076	0.743751	1
mmu-miR-378a-5p	63	56	75	387	323	342	4.4	2.7	4	64.9	64.7	61.7	63.8	3.7	4.10796	0.000286302	0.00103328
mmu-miR-378b	24	28	27	47	38	48	1.7	1.3	1.4	7.9	7.6	8.7	8.1	1.5	2.43296	0.0573359	0.139937
mmu-miR-378c	642	688	578	1206	951	1152	44.5	32.8	31	202.4	190.5	207.7	200.2	36.1	2.47137	0.00823177	0.0238177
mmu-miR-378d	0	0	3	0	3	1	0	0	0.2	0	0.6	0.2	0.3	0.1	1.58496	0.550511	0.858541
mmu-miR-379-3p	15	31	37	29	25	35	1	1.5	2	4.9	5	6.3	5.4	1.5	1.848	0.000327637	0.00117932
mmu-miR-379-5p	1270	1959	1495	3888	2631	3235	88	93.3	80.1	652.5	527	583.4	587.6	87.1	2.75409	0.0815667	0.191498
mmu-miR-380-3p	8	16	12	32	30	47	0.6	0.8	0.6	5.4	6	8.5	6.6	0.7	3.23704	0.84281	1
mmu-miR-380-5p	5	9	7	22	14	14	0.3	0.4	0.4	3.7	2.8	2.5	3	0.4	2.90689	0.733198	1
mmu-miR-381-3p	1574	2754	2856	1515	1452	1874	109	131.2	153.1	254.3	290.8	337.9	294.3	131.1	1.16662	1.23203e-14	8.66249e-14
mmu-miR-381-5p	0	0	0	0	1	1	0	0	0	0	0.2	0.2	0.1	0	Inf	1	1
mmu-miR-382-3p	1	1	1	0	2	0	0.1	0	0.1	0	0.4	0	0.1	0.1	0	0.249803	0.482051
mmu-miR-382-5p	84	100	113	255	128	166	5.8	4.8	6.1	42.8	25.6	29.9	32.8	5.5	2.57619	0.0360899	0.0931066
mmu-miR-383-5p	0	1	6	0	0	0	0	0	0.3	0	0	0	0	0.1	#NAME?	0.000505476	0.0017588
mmu-miR-384-3p	1	0	9	0	0	0	0.1	0	0.5	0	0	0	0	0.2	#NAME?	2.60481e-05	0.000103962
mmu-miR-384-5p	7	4	12	0	0	1	0.5	0.2	0.6	0	0	0.2	0.1	0.4	-2	4.64614e-09	2.55255e-08
mmu-miR-3963	46	59	54	10	23	8	3.2	2.8	2.9	1.7	4.6	1.4	2.6	3	-0.206451	7.50046e-19	6.1314e-18
mmu-miR-3968	2	1	0	0	1	0	0.1	0	0	0	0.2	0	0.1	0.1	0	0.126656	0.274469
mmu-miR-409-3p	54	117	123	79	73	70	3.7	5.6	6.6	13.3	14.6	12.6	13.5	5.3	1.3489	4.1198e-10	2.38913e-09
mmu-miR-409-5p	76	119	159	112	138	160	5.3	5.7	8.5	18.8	27.6	28.9	25.1	6.5	1.94918	8.29279e-06	3.47325e-05
mmu-miR-410-3p	21	35	29	179	139	132	1.5	1.7	1.6	30	27.8	23.8	27.2	1.6	4.08746	0.00381871	0.011831
mmu-miR-410-5p	0	0	0	1	3	5	0	0	0	0.2	0.6	0.9	0.6	0	Inf	0.160583	0.32818
mmu-miR-411-3p	33	45	53	67	80	67	2.3	2.1	2.8	11.2	16	12.1	13.1	2.4	2.44846	0.0203371	0.0547569
mmu-miR-411-5p	201	282	218	691	725	811	13.9	13.4	11.7	116	145.2	146.3	135.8	13	3.3849	0.412229	0.718673
mmu-miR-412-5p	4	2	5	3	8	6	0.3	0.1	0.3	0.5	1.6	1.1	1.1	0.2	2.45943	0.292267	0.544042
mmu-miR-421-3p	16	14	21	147	115	107	1.1	0.7	1.1	24.7	23	19.3	22.3	1	4.47897	7.75069e-05	0.00029711
mmu-miR-421-5p	1	0	0	0	1	0	0.1	0	0	0	0.2	0	0.1	0	Inf	0.932623	1
mmu-miR-423-3p	646	855	928	2240	2081	2587	44.7	40.7	49.7	375.9	416.8	466.5	419.7	45.1	3.21816	0.88482	1
mmu-miR-423-5p	570	858	783	1086	1022	1267	39.5	40.9	42	182.3	204.7	228.5	205.1	40.8	2.32969	0.000520828	0.00180297
mmu-miR-425-3p	1	3	4	126	84	102	0.1	0.1	0.2	21.1	16.8	18.4	18.8	0.1	7.55459	2.33203e-14	1.62285e-13
mmu-miR-425-5p	98	133	117	1651	1517	1293	6.8	6.3	6.3	277.1	303.8	233.2	271.4	6.5	5.38384	2.30427e-20	2.01735e-19
mmu-miR-429-3p	3224	3801	4103	32341	24335	19809	223.3	181.1	220	5427.5	4874	3572.2	4624.6	208.1	4.47398	2.95382e-07	1.42645e-06
mmu-miR-429-5p	0	0	0	3	3	0	0	0	0	0.5	0.6	0	0.4	0	Inf	0.329271	0.596973
mmu-miR-431-3p	0	2	0	1	2	0	0	0.1	0	0.2	0.4	0	0.2	0	Inf	0.788813	1
mmu-miR-431-5p	13	32	42	80	88	106	0.9	1.5	2.3	13.4	17.6	19.1	16.7	1.6	3.3837	0.655519	0.954441
mmu-miR-433-3p	13	28	39	57	81	82	0.9	1.3	2.1	9.6	16.2	14.8	13.5	1.4	3.26946	0.965388	1
mmu-miR-433-5p	0	0	0	3	1	0	0	0	0	0.5	0.2	0	0.2	0	Inf	0.591454	0.872395
mmu-miR-434-3p	133	239	225	451	412	389	9.2	11.4	12.1	75.7	82.5	70.1	76.1	10.9	2.80357	0.10089	0.228463
mmu-miR-434-5p	300	699	695	1032	952	1151	20.8	33.3	37.3	173.2	190.7	207.6	190.5	30.4	2.64765	0.0120482	0.0337797
mmu-miR-449a-3p	0	0	0	0	1	0	0	0	0	0	0.2	0	0.1	0	Inf	1	1
mmu-miR-449a-5p	0	7	2	8	10	6	0	0.3	0.1	1.3	2	1.1	1.5	0.1	3.90689	1	1
mmu-miR-450a-1-3p	6	4	5	1	1	1	0.4	0.2	0.3	0.2	0.2	0.2	0.2	0.3	-0.584963	4.6155e-05	0.000182071
mmu-miR-450a-2-3p	2	2	1	1	1	3	0.1	0.1	0.1	0.2	0.2	0.5	0.3	0.1	1.58496	0.225693	0.44393
mmu-miR-450a-5p	226	316	333	68	84	87	15.7	15.1	17.9	11.4	16.8	15.7	14.6	16.2	-0.150025	4.87973e-29	6.01981e-28
mmu-miR-450b-3p	5	5	16	6	6	8	0.3	0.2	0.9	1	1.2	1.4	1.2	0.5	1.26303	0.00203561	0.00656132
mmu-miR-450b-5p	15	23	29	3	1	4	1	1.1	1.6	0.5	0.2	0.7	0.5	1.2	-1.26303	5.05237e-16	3.72612e-15
mmu-miR-451a	410	968	849	32	41	38	28.4	46.1	45.5	5.4	8.2	6.9	6.8	40	-2.55639	8.7972e-71	4.2635e-69
mmu-miR-452-3p	2	0	0	31	23	14	0.1	0	0	5.2	4.6	2.5	4.1	0	Inf	0.000107952	0.000408053
mmu-miR-452-5p	0	0	0	8	7	15	0	0	0	1.3	1.4	2.7	1.8	0	Inf	0.00207548	0.00667398
mmu-miR-455-3p	14	14	11	282	278	311	1	0.7	0.6	47.3	55.7	56.1	53	0.7	6.24249	2.41117e-20	2.09741e-19
mmu-miR-455-5p	27	28	39	1098	716	941	1.9	1.3	2.1	184.3	143.4	169.7	165.8	1.8	6.5253	4.49842e-37	7.72704e-36
mmu-miR-465b-5p	0	0	1	0	1	0	0	0	0.1	0	0.2	0	0.1	0	Inf	0.927611	1
mmu-miR-465c-5p	1	0	0	1	0	0	0.1	0	0	0.2	0	0	0.1	0	Inf	0.931946	1
mmu-miR-466a-3p	0	2	3	13	15	9	0	0.1	0.2	2.2	3	1.6	2.3	0.1	4.52356	0.118131	0.261081
mmu-miR-466a-5p	0	0	0	1	2	0	0	0	0	0.2	0.4	0	0.2	0	Inf	0.797296	1
mmu-miR-466b-3p	0	1	0	0	2	1	0	0	0	0	0.4	0.2	0.2	0	Inf	1	1
mmu-miR-466b-5p	0	0	0	4	1	2	0	0	0	0.7	0.2	0.4	0.4	0	Inf	0.256132	0.487025
mmu-miR-466c-3p	0	0	0	3	3	3	0	0	0	0.5	0.6	0.5	0.5	0	Inf	0.159664	0.327287
mmu-miR-466c-5p	4	4	1	12	15	15	0.3	0.2	0.1	2	3	2.7	2.6	0.2	3.70044	0.344297	0.616373
mmu-miR-466d-3p	0	1	0	1	2	4	0	0	0	0.2	0.4	0.7	0.4	0	Inf	0.706263	1
mmu-miR-466e-3p	0	1	2	6	4	2	0	0	0.1	1	0.8	0.4	0.7	0.1	2.80735	0.869624	1
mmu-miR-466f	0	0	0	0	2	0	0	0	0	0	0.4	0	0.1	0	Inf	1	1
mmu-miR-466g	2	0	0	2	0	0	0.1	0	0	0.3	0	0	0.1	0	Inf	0.566377	0.872395
mmu-miR-466h-5p	2	0	3	0	1	4	0.1	0	0.2	0	0.2	0.7	0.3	0.1	1.58496	0.225227	0.44393
mmu-miR-466i-3p	0	0	2	3	3	4	0	0	0.1	0.5	0.6	0.7	0.6	0	Inf	0.753547	1
mmu-miR-466i-5p	4	2	1	8	10	13	0.3	0.1	0.1	1.3	2	2.3	1.9	0.1	4.24793	0.482038	0.809561
mmu-miR-466k	0	0	0	0	3	3	0	0	0	0	0.6	0.5	0.4	0	Inf	0.331538	0.596973
mmu-miR-466m-3p	0	0	0	1	1	0	0	0	0	0.2	0.2	0	0.1	0	Inf	1	1
mmu-miR-466m-5p	0	0	0	0	2	1	0	0	0	0	0.4	0.2	0.2	0	Inf	0.796833	1
mmu-miR-466n-3p	0	0	0	0	1	0	0	0	0	0	0.2	0	0.1	0	Inf	1	1
mmu-miR-466n-5p	0	1	0	0	1	0	0	0	0	0	0.2	0	0.1	0	Inf	0.927254	1
mmu-miR-466o-3p	0	0	0	0	1	0	0	0	0	0	0.2	0	0.1	0	Inf	1	1
mmu-miR-466o-5p	0	0	0	2	3	5	0	0	0	0.3	0.6	0.9	0.6	0	Inf	0.12702	0.274469
mmu-miR-466p-3p	0	0	0	7	3	3	0	0	0	1.2	0.6	0.5	0.8	0	Inf	0.0638826	0.153976
mmu-miR-466q	0	2	0	0	2	0	0	0.1	0	0	0.4	0	0.1	0	Inf	0.580356	0.872395
mmu-miR-467a-3p	1	0	0	3	8	6	0.1	0	0	0.5	1.6	1.1	1.1	0	Inf	0.114012	0.253216
mmu-miR-467a-5p	55	85	82	82	96	116	3.8	4	4.4	13.8	19.2	20.9	18	4.1	2.1343	0.00040945	0.00144318
mmu-miR-467b-5p	4	3	1	1	6	1	0.3	0.1	0.1	0.2	1.2	0.2	0.5	0.2	1.32193	0.121819	0.268793
mmu-miR-467c-3p	0	0	1	0	0	0	0	0	0.1	0	0	0	0	0	NA	0.53829	0.846239
mmu-miR-467c-5p	4	5	1	5	17	9	0.3	0.2	0.1	0.8	3.4	1.6	2	0.2	3.32193	0.954239	1
mmu-miR-467d-3p	0	4	0	11	17	11	0	0.2	0	1.8	3.4	2	2.4	0.1	4.58496	0.0506678	0.124558
mmu-miR-467d-5p	2	1	0	3	4	7	0.1	0	0	0.5	0.8	1.3	0.9	0.1	3.16993	0.694393	1
mmu-miR-467e-3p	0	0	0	1	1	0	0	0	0	0.2	0.2	0	0.1	0	Inf	1	1
mmu-miR-467e-5p	3	5	2	26	45	23	0.2	0.2	0.1	4.4	9	4.1	5.8	0.2	4.85798	0.00369626	0.0115042
mmu-miR-467f	0	0	0	1	0	0	0	0	0	0.2	0	0	0.1	0	Inf	1	1
mmu-miR-470-5p	0	0	0	0	0	1	0	0	0	0	0	0.2	0.1	0	Inf	1	1
mmu-miR-483-5p	0	0	1	2	0	0	0	0	0.1	0.3	0	0	0.1	0	Inf	1	1
mmu-miR-484	374	506	558	1629	2166	1822	25.9	24.1	29.9	273.4	433.8	328.6	345.3	26.6	3.69835	0.0357155	0.0924923
mmu-miR-485-3p	0	0	0	0	0	1	0	0	0	0	0	0.2	0.1	0	Inf	1	1
mmu-miR-485-5p	3	2	5	8	4	1	0.2	0.1	0.3	1.3	0.8	0.2	0.8	0.2	2	0.19319	0.388962
mmu-miR-486a-3p	0	0	1	0	1	0	0	0	0.1	0	0.2	0	0.1	0	Inf	0.927611	1
mmu-miR-486a-5p	29	62	49	4	7	5	2	3	2.6	0.7	1.4	0.9	1	2.5	-1.32193	3.67681e-25	3.898e-24
mmu-miR-486b-3p	0	0	1	0	0	0	0	0	0.1	0	0	0	0	0	NA	0.53829	0.846239
mmu-miR-486b-5p	40	86	57	6	3	7	2.8	4.1	3.1	1	0.6	1.3	1	3.3	-1.72247	4.18384e-31	5.79333e-30
mmu-miR-487b-3p	6	7	6	9	16	13	0.4	0.3	0.3	1.5	3.2	2.3	2.4	0.4	2.58496	0.464085	0.782315
mmu-miR-487b-5p	0	0	1	0	0	0	0	0	0.1	0	0	0	0	0	NA	0.53829	0.846239
mmu-miR-488-3p	1	0	1	0	0	0	0.1	0	0.1	0	0	0	0	0	NA	0.150472	0.311192
mmu-miR-489-5p	0	0	0	1	0	0	0	0	0	0.2	0	0	0.1	0	Inf	1	1
mmu-miR-490-3p	0	2	4	0	0	0	0	0.1	0.2	0	0	0	0	0.1	#NAME?	0.00142833	0.00476355
mmu-miR-490-5p	0	0	1	0	0	0	0	0	0.1	0	0	0	0	0	NA	0.53829	0.846239
mmu-miR-491-3p	0	0	0	0	1	2	0	0	0	0	0.2	0.4	0.2	0	Inf	0.796969	1
mmu-miR-491-5p	0	0	3	1	4	1	0	0	0.2	0.2	0.8	0.2	0.4	0.1	2	0.853601	1
mmu-miR-493-3p	4	0	2	1	4	2	0.3	0	0.1	0.2	0.8	0.4	0.4	0.1	2	0.247098	0.478333
mmu-miR-493-5p	0	0	0	0	0	1	0	0	0	0	0	0.2	0.1	0	Inf	1	1
mmu-miR-494-3p	3	1	0	12	15	15	0.2	0	0	2	3	2.7	2.6	0.1	4.70044	0.0329019	0.0855323
mmu-miR-494-5p	0	0	0	1	1	0	0	0	0	0.2	0.2	0	0.1	0	Inf	1	1
mmu-miR-495-3p	61	118	139	36	68	84	4.2	5.6	7.5	6	13.6	15.1	11.6	5.8	1	3.01137e-13	2.00315e-12
mmu-miR-495-5p	0	0	1	0	1	0	0	0	0.1	0	0.2	0	0.1	0	Inf	0.927611	1
mmu-miR-496a-3p	1	1	4	5	9	5	0.1	0	0.2	0.8	1.8	0.9	1.2	0.1	3.58496	1	1
mmu-miR-496a-5p	0	0	0	1	0	1	0	0	0	0.2	0	0.2	0.1	0	Inf	1	1
mmu-miR-497a-5p	52	47	58	270	164	172	3.6	2.2	3.1	45.3	32.8	31	36.4	3	3.6009	0.0986182	0.225295
mmu-miR-497b	0	0	1	11	5	6	0	0	0.1	1.8	1	1.1	1.3	0	Inf	0.0458952	0.114066
mmu-miR-499-3p	0	0	0	1	0	0	0	0	0	0.2	0	0	0.1	0	Inf	1	1
mmu-miR-499-5p	1	1	1	13	9	10	0.1	0	0.1	2.2	1.8	1.8	1.9	0.1	4.24793	0.0623517	0.150822
mmu-miR-500-3p	50	49	34	285	145	136	3.5	2.3	1.8	47.8	29	24.5	33.8	2.5	3.75702	0.0358653	0.0927033
mmu-miR-500-5p	0	0	0	3	5	3	0	0	0	0.5	1	0.5	0.7	0	Inf	0.101015	0.228463
mmu-miR-501-3p	100	104	106	175	126	166	6.9	5	5.7	29.4	25.2	29.9	28.2	5.9	2.25691	0.00238153	0.00762203
mmu-miR-501-5p	1	0	1	7	6	1	0.1	0	0.1	1.2	1.2	0.2	0.9	0	Inf	0.421113	0.73169
mmu-miR-503-3p	10	26	15	5	3	4	0.7	1.2	0.8	0.8	0.6	0.7	0.7	0.9	-0.36257	1.25941e-10	7.52871e-10
mmu-miR-503-5p	14	14	18	31	24	16	1	0.7	1	5.2	4.8	2.9	4.3	0.9	2.25634	0.0617319	0.149857
mmu-miR-504-3p	0	0	0	1	0	0	0	0	0	0.2	0	0	0.1	0	Inf	1	1
mmu-miR-504-5p	0	0	0	10	15	7	0	0	0	1.7	3	1.3	2	0	Inf	0.00142477	0.00476355
mmu-miR-505-3p	0	0	0	2	0	2	0	0	0	0.3	0	0.4	0.2	0	Inf	0.591159	0.872395
mmu-miR-505-5p	0	0	0	5	2	0	0	0	0	0.8	0.4	0	0.4	0	Inf	0.255684	0.487025
mmu-miR-5099	113	210	195	773	603	496	7.8	10	10.5	129.7	120.8	89.4	113.3	9.4	3.59134	0.144892	0.308179
mmu-miR-5100	17	47	29	6	5	8	1.2	2.2	1.6	1	1	1.4	1.2	1.7	-0.5025	2.66832e-16	2.0005e-15
mmu-miR-5101	0	0	0	2	1	3	0	0	0	0.3	0.2	0.5	0.4	0	Inf	0.329562	0.596973
mmu-miR-5103	0	0	1	0	0	0	0	0	0.1	0	0	0	0	0	NA	0.53829	0.846239
mmu-miR-5104	0	0	0	2	1	0	0	0	0	0.3	0.2	0	0.2	0	Inf	0.79791	1
mmu-miR-5110	0	0	1	0	0	0	0	0	0.1	0	0	0	0	0	NA	0.53829	0.846239
mmu-miR-5113	0	0	0	0	0	1	0	0	0	0	0	0.2	0.1	0	Inf	1	1
mmu-miR-511-3p	4	7	5	3	0	2	0.3	0.3	0.3	0.5	0	0.4	0.3	0.3	0	0.000168717	0.000625542
mmu-miR-5114	0	0	0	1	2	1	0	0	0	0.2	0.4	0.2	0.2	0	Inf	0.590486	0.872395
mmu-miR-5119	0	1	1	0	1	0	0	0	0.1	0	0.2	0	0.1	0	Inf	0.360967	0.636145
mmu-miR-5121	19	38	35	161	167	140	1.3	1.8	1.9	27	33.4	25.2	28.6	1.7	4.07241	0.00603343	0.0179155
mmu-miR-5122	0	0	0	1	0	0	0	0	0	0.2	0	0	0.1	0	Inf	1	1
mmu-miR-5123	0	0	0	0	2	4	0	0	0	0	0.4	0.7	0.4	0	Inf	0.331305	0.596973
mmu-miR-5124a	0	0	0	1	0	0	0	0	0	0.2	0	0	0.1	0	Inf	1	1
mmu-miR-5126	3	3	3	9	6	1	0.2	0.1	0.2	1.5	1.2	0.2	1	0.2	2.32193	0.469462	0.790397
mmu-miR-5128	0	0	0	3	2	0	0	0	0	0.5	0.4	0	0.3	0	Inf	0.440003	0.747374
mmu-miR-5129-3p	0	0	1	1	1	1	0	0	0.1	0.2	0.2	0.2	0.2	0	Inf	1	1
mmu-miR-5129-5p	0	0	0	2	0	0	0	0	0	0.3	0	0	0.1	0	Inf	1	1
mmu-miR-5130	0	0	0	3	0	5	0	0	0	0.5	0	0.9	0.5	0	Inf	0.201633	0.402377
mmu-miR-5134-3p	0	0	0	1	0	0	0	0	0	0.2	0	0	0.1	0	Inf	1	1
mmu-miR-532-3p	57	50	60	126	107	124	3.9	2.4	3.2	21.1	21.4	22.4	21.6	3.2	2.75489	0.246413	0.478333
mmu-miR-532-5p	1980	3081	2696	4584	3598	3853	137.1	146.8	144.5	769.3	720.6	694.8	728.3	142.8	2.35054	0.000936724	0.00316203
mmu-miR-539-3p	0	0	0	0	0	1	0	0	0	0	0	0.2	0.1	0	Inf	1	1
mmu-miR-539-5p	0	4	1	2	6	5	0	0.2	0.1	0.3	1.2	0.9	0.8	0.1	3	1	1
mmu-miR-540-3p	4	2	2	2	9	8	0.3	0.1	0.1	0.3	1.8	1.4	1.2	0.2	2.58496	0.860336	1
mmu-miR-540-5p	2	8	14	17	18	15	0.1	0.4	0.8	2.9	3.6	2.7	3.1	0.4	2.9542	0.457138	0.772524
mmu-miR-541-3p	0	0	0	6	5	4	0	0	0	1	1	0.7	0.9	0	Inf	0.0415795	0.105588
mmu-miR-541-5p	531	856	967	1354	1467	1947	36.8	40.8	51.8	227.2	293.8	351.1	290.7	43.1	2.75377	0.0575523	0.140204
mmu-miR-542-3p	47	88	66	58	68	52	3.3	4.2	3.5	9.7	13.6	9.4	10.9	3.7	1.55873	2.26848e-07	1.10334e-06
mmu-miR-542-5p	1	2	2	4	3	2	0.1	0.1	0.1	0.7	0.6	0.4	0.5	0.1	2.32193	0.622854	0.913743
mmu-miR-543-3p	14	49	30	32	29	16	1	2.3	1.6	5.4	5.8	2.9	4.7	1.6	1.55459	4.16323e-06	1.78782e-05
mmu-miR-543-5p	0	0	0	1	0	0	0	0	0	0.2	0	0	0.1	0	Inf	1	1
mmu-miR-544-3p	0	0	0	0	1	0	0	0	0	0	0.2	0	0.1	0	Inf	1	1
mmu-miR-547-3p	1	0	0	1	0	4	0.1	0	0	0.2	0	0.7	0.3	0	Inf	1	1
mmu-miR-5615-3p	0	0	0	0	1	0	0	0	0	0	0.2	0	0.1	0	Inf	1	1
mmu-miR-5615-5p	1	5	3	7	6	8	0.1	0.2	0.2	1.2	1.2	1.4	1.3	0.2	2.70044	0.814574	1
mmu-miR-5616-5p	0	0	0	0	0	1	0	0	0	0	0	0.2	0.1	0	Inf	1	1
mmu-miR-5620-5p	3	0	1	4	0	7	0.2	0	0.1	0.7	0	1.3	0.6	0.1	2.58496	1	1
mmu-miR-5621-3p	0	1	0	1	0	1	0	0	0	0.2	0	0.2	0.1	0	Inf	1	1
mmu-miR-5622-3p	0	0	0	0	0	1	0	0	0	0	0	0.2	0.1	0	Inf	1	1
mmu-miR-5622-5p	0	0	1	0	0	0	0	0	0.1	0	0	0	0	0	NA	0.53829	0.846239
mmu-miR-5626-3p	0	0	0	0	1	0	0	0	0	0	0.2	0	0.1	0	Inf	1	1
mmu-miR-5626-5p	0	0	0	1	0	0	0	0	0	0.2	0	0	0.1	0	Inf	1	1
mmu-miR-5627-3p	0	0	0	0	1	0	0	0	0	0	0.2	0	0.1	0	Inf	1	1
mmu-miR-5709-5p	0	0	0	0	1	1	0	0	0	0	0.2	0.2	0.1	0	Inf	1	1
mmu-miR-574-3p	218	331	305	761	602	720	15.1	15.8	16.4	127.7	120.6	129.8	126	15.7	3.00459	0.435908	0.747374
mmu-miR-574-5p	157	309	315	740	464	499	10.9	14.7	16.9	124.2	92.9	90	102.4	14.2	2.85025	0.130932	0.280686
mmu-miR-582-3p	203	272	239	23	26	18	14.1	13	12.8	3.9	5.2	3.2	4.1	13.3	-1.69773	4.24131e-47	1.08593e-45
mmu-miR-582-5p	5	15	13	8	7	6	0.3	0.7	0.7	1.3	1.4	1.1	1.3	0.6	1.11548	0.000150631	0.000560017
mmu-miR-592-5p	0	1	0	19	13	7	0	0	0	3.2	2.6	1.3	2.4	0	Inf	0.00257132	0.00815252
mmu-miR-598-3p	43	76	103	129	104	120	3	3.6	5.5	21.6	20.8	21.6	21.4	4	2.41954	0.00551518	0.0165212
mmu-miR-615-3p	0	16	12	14	13	21	0	0.8	0.6	2.3	2.6	3.8	2.9	0.5	2.53605	0.179693	0.364489
mmu-miR-6236	6	7	6	1	1	1	0.4	0.3	0.3	0.2	0.2	0.2	0.2	0.4	-1	2.49198e-06	1.09438e-05
mmu-miR-6238	0	1	1	0	0	0	0	0	0.1	0	0	0	0	0	NA	0.148438	0.310277
mmu-miR-6239	1	3	1	0	0	0	0.1	0.1	0.1	0	0	0	0	0.1	#NAME?	0.00412246	0.0126852
mmu-miR-6240	3	4	12	5	7	2	0.2	0.2	0.6	0.8	1.4	0.4	0.9	0.3	1.58496	0.00508234	0.0152921
mmu-miR-6356	1	1	0	1	1	1	0.1	0	0	0.2	0.2	0.2	0.2	0	Inf	0.779979	1
mmu-miR-6367	0	2	0	0	0	0	0	0.1	0	0	0	0	0	0	NA	0.148256	0.310277
mmu-miR-6369	1	14	16	18	36	13	0.1	0.7	0.9	3	7.2	2.3	4.2	0.5	3.07039	0.458943	0.774608
mmu-miR-6380	0	0	0	0	1	1	0	0	0	0	0.2	0.2	0.1	0	Inf	1	1
mmu-miR-6389	0	0	0	0	2	0	0	0	0	0	0.4	0	0.1	0	Inf	1	1
mmu-miR-6390	11	17	16	50	73	54	0.8	0.8	0.9	8.4	14.6	9.7	10.9	0.8	3.76818	0.188997	0.38165
mmu-miR-6392-5p	1	0	0	0	1	0	0.1	0	0	0	0.2	0	0.1	0	Inf	0.932623	1
mmu-miR-6395	0	0	1	2	0	1	0	0	0.1	0.3	0	0.2	0.2	0	Inf	1	1
mmu-miR-6406	2	0	11	0	0	0	0.1	0	0.6	0	0	0	0	0.2	#NAME?	1.62329e-06	7.26998e-06
mmu-miR-6412	0	0	0	1	0	0	0	0	0	0.2	0	0	0.1	0	Inf	1	1
mmu-miR-6418-3p	0	0	0	0	0	1	0	0	0	0	0	0.2	0.1	0	Inf	1	1
mmu-miR-6481	1	0	0	1	0	0	0.1	0	0	0.2	0	0	0.1	0	Inf	0.931946	1
mmu-miR-6516-3p	0	0	1	0	0	0	0	0	0.1	0	0	0	0	0	NA	0.53829	0.846239
mmu-miR-6516-5p	1	3	0	2	5	3	0.1	0.1	0	0.3	1	0.5	0.6	0.1	2.58496	1	1
mmu-miR-652-3p	85	127	132	1983	1203	1105	5.9	6.1	7.1	332.8	240.9	199.3	257.7	6.3	5.3542	1.99499e-19	1.692e-18
mmu-miR-652-5p	6	11	14	12	8	11	0.4	0.5	0.8	2	1.6	2	1.9	0.6	1.66297	0.00655996	0.0194364
mmu-miR-6538	17	17	22	2	3	0	1.2	0.8	1.2	0.3	0.6	0	0.3	1.1	-1.87447	3.03305e-15	2.1777e-14
mmu-miR-6539	1	0	1	10	13	10	0.1	0	0.1	1.7	2.6	1.8	2	0	Inf	0.0224312	0.0599195
mmu-miR-6540-5p	0	1	2	0	0	0	0	0	0.1	0	0	0	0	0.1	#NAME?	0.0419999	0.105588
mmu-miR-6546-5p	7	6	10	1	1	1	0.5	0.3	0.5	0.2	0.2	0.2	0.2	0.4	-1	1.43872e-07	7.12532e-07
mmu-miR-664-3p	38	41	56	19	31	15	2.6	2	3	3.2	6.2	2.7	4	2.5	0.678072	1.28469e-11	8.03372e-11
mmu-miR-664-5p	6	5	8	22	9	15	0.4	0.2	0.4	3.7	1.8	2.7	2.7	0.4	2.75489	0.786864	1
mmu-miR-666-3p	0	0	0	0	1	0	0	0	0	0	0.2	0	0.1	0	Inf	1	1
mmu-miR-666-5p	15	14	19	8	5	6	1	0.7	1	1.3	1	1.1	1.1	0.9	0.289507	8.98723e-08	4.53371e-07
mmu-miR-667-3p	1	2	3	8	7	4	0.1	0.1	0.2	1.3	1.4	0.7	1.2	0.1	3.58496	1	1
mmu-miR-667-5p	3	3	2	14	7	5	0.2	0.1	0.1	2.3	1.4	0.9	1.6	0.2	3	0.920579	1
mmu-miR-668-3p	7	6	9	5	2	8	0.5	0.3	0.5	0.8	0.4	1.4	0.9	0.4	1.16993	0.00191484	0.00618675
mmu-miR-668-5p	0	0	0	0	0	1	0	0	0	0	0	0.2	0.1	0	Inf	1	1
mmu-miR-669a-3-3p	0	0	0	0	0	2	0	0	0	0	0	0.4	0.1	0	Inf	1	1
mmu-miR-669a-3p	7	4	5	28	34	28	0.5	0.2	0.3	4.7	6.8	5	5.5	0.3	4.1964	0.0650864	0.156046
mmu-miR-669a-5p	9	11	13	8	23	18	0.6	0.5	0.7	1.3	4.6	3.2	3.1	0.6	2.36923	0.0786907	0.187011
mmu-miR-669b-3p	0	0	0	3	1	0	0	0	0	0.5	0.2	0	0.2	0	Inf	0.591454	0.872395
mmu-miR-669b-5p	0	1	0	3	3	0	0	0	0	0.5	0.6	0	0.4	0	Inf	0.845402	1
mmu-miR-669c-3p	1	2	0	0	0	1	0.1	0.1	0	0	0	0.2	0.1	0.1	0	0.128572	0.27738
mmu-miR-669c-5p	28	37	30	67	35	37	1.9	1.8	1.6	11.2	7	6.7	8.3	1.8	2.20511	0.0106382	0.0302643
mmu-miR-669d-2-3p	0	0	0	2	0	0	0	0	0	0.3	0	0	0.1	0	Inf	1	1
mmu-miR-669d-5p	0	5	0	7	0	8	0	0.2	0	1.2	0	1.4	0.9	0.1	3.16993	1	1
mmu-miR-669e-3p	0	0	0	0	1	0	0	0	0	0	0.2	0	0.1	0	Inf	1	1
mmu-miR-669e-5p	0	1	0	2	4	1	0	0	0	0.3	0.8	0.2	0.4	0	Inf	0.705939	1
mmu-miR-669f-3p	0	0	0	4	4	4	0	0	0	0.7	0.8	0.7	0.7	0	Inf	0.0804127	0.190105
mmu-miR-669f-5p	0	0	1	1	2	0	0	0	0.1	0.2	0.4	0	0.2	0	Inf	1	1
mmu-miR-669g	0	0	1	0	0	0	0	0	0.1	0	0	0	0	0	NA	0.53829	0.846239
mmu-miR-669l-3p	0	0	0	0	1	0	0	0	0	0	0.2	0	0.1	0	Inf	1	1
mmu-miR-669l-5p	0	2	1	8	15	11	0	0.1	0.1	1.3	3	2	2.1	0	Inf	0.0473947	0.117362
mmu-miR-669m-5p	0	0	0	3	0	0	0	0	0	0.5	0	0	0.2	0	Inf	0.798545	1
mmu-miR-669n	0	0	0	1	0	0	0	0	0	0.2	0	0	0.1	0	Inf	1	1
mmu-miR-669o-3p	8	6	5	33	38	32	0.6	0.3	0.3	5.5	7.6	5.8	6.3	0.4	3.97728	0.0621278	0.150549
mmu-miR-669o-5p	2	1	0	14	14	9	0.1	0	0	2.3	2.8	1.6	2.3	0.1	4.52356	0.0306884	0.0802391
mmu-miR-669p-3p	1	0	0	0	2	0	0.1	0	0	0	0.4	0	0.1	0	Inf	1	1
mmu-miR-669p-5p	11	14	10	16	23	21	0.8	0.7	0.5	2.7	4.6	3.8	3.7	0.7	2.4021	0.164524	0.335223
mmu-miR-670-3p	1	0	1	0	0	1	0.1	0	0.1	0	0	0.2	0.1	0	Inf	0.356204	0.632343
mmu-miR-671-3p	15	32	21	99	67	83	1	1.5	1.1	16.6	13.4	15	15	1.2	3.64386	0.289161	0.539741
mmu-miR-671-5p	7	11	10	83	45	48	0.5	0.5	0.5	13.9	9	8.7	10.5	0.5	4.39232	0.00747841	0.0218711
mmu-miR-672-5p	51	72	56	77	37	34	3.5	3.4	3	12.9	7.4	6.1	8.8	3.3	1.41504	1.20035e-07	5.96656e-07
mmu-miR-673-3p	2	3	6	4	9	3	0.1	0.1	0.3	0.7	1.8	0.5	1	0.2	2.32193	0.244426	0.475877
mmu-miR-673-5p	2	6	2	4	3	4	0.1	0.3	0.1	0.7	0.6	0.7	0.7	0.2	1.80735	0.117489	0.260087
mmu-miR-674-3p	36	114	65	483	367	339	2.5	5.4	3.5	81.1	73.5	61.1	71.9	3.8	4.24192	0.00024149	0.000876209
mmu-miR-674-5p	6	4	7	163	117	137	0.4	0.2	0.4	27.4	23.4	24.7	25.2	0.3	6.39232	2.46146e-14	1.70418e-13
mmu-miR-676-3p	501	718	720	97	84	96	34.7	34.2	38.6	16.3	16.8	17.3	16.8	35.8	-1.0915	1.04905e-45	2.45441e-44
mmu-miR-676-5p	151	256	182	35	23	25	10.5	12.2	9.8	5.9	4.6	4.5	5	10.8	-1.11103	9.15335e-39	1.74945e-37
mmu-miR-677-3p	0	0	2	5	8	3	0	0	0.1	0.8	1.6	0.5	1	0	Inf	0.308925	0.572693
mmu-miR-677-5p	0	0	0	3	2	0	0	0	0	0.5	0.4	0	0.3	0	Inf	0.440003	0.747374
mmu-miR-679-3p	0	0	0	1	0	0	0	0	0	0.2	0	0	0.1	0	Inf	1	1
mmu-miR-679-5p	0	0	0	1	1	2	0	0	0	0.2	0.2	0.4	0.2	0	Inf	0.590612	0.872395
mmu-miR-682	0	0	0	0	0	1	0	0	0	0	0	0.2	0.1	0	Inf	1	1
mmu-miR-6897-5p	0	0	0	0	0	1	0	0	0	0	0	0.2	0.1	0	Inf	1	1
mmu-miR-6899-3p	0	0	1	0	2	0	0	0	0.1	0	0.4	0	0.1	0	Inf	1	1
mmu-miR-690	46	52	50	25	32	6	3.2	2.5	2.7	4.2	6.4	1.1	3.9	2.8	0.478047	3.13146e-13	2.06143e-12
mmu-miR-6900-3p	0	0	0	0	1	0	0	0	0	0	0.2	0	0.1	0	Inf	1	1
mmu-miR-6900-5p	0	0	0	1	0	1	0	0	0	0.2	0	0.2	0.1	0	Inf	1	1
mmu-miR-6908-3p	0	0	0	0	1	0	0	0	0	0	0.2	0	0.1	0	Inf	1	1
mmu-miR-6909-3p	0	0	1	0	0	0	0	0	0.1	0	0	0	0	0	NA	0.53829	0.846239
mmu-miR-6909-5p	0	1	0	1	0	1	0	0	0	0.2	0	0.2	0.1	0	Inf	1	1
mmu-miR-6910-3p	0	0	0	1	0	0	0	0	0	0.2	0	0	0.1	0	Inf	1	1
mmu-miR-6911-3p	0	1	0	1	3	0	0	0	0	0.2	0.6	0	0.3	0	Inf	1	1
mmu-miR-6911-5p	0	0	0	1	1	0	0	0	0	0.2	0.2	0	0.1	0	Inf	1	1
mmu-miR-6912-3p	0	0	0	1	0	0	0	0	0	0.2	0	0	0.1	0	Inf	1	1
mmu-miR-6912-5p	0	0	0	0	0	3	0	0	0	0	0	0.5	0.2	0	Inf	0.797106	1
mmu-miR-6913-3p	0	0	0	0	0	1	0	0	0	0	0	0.2	0.1	0	Inf	1	1
mmu-miR-6914-5p	0	0	0	1	2	1	0	0	0	0.2	0.4	0.2	0.2	0	Inf	0.590486	0.872395
mmu-miR-6915-5p	0	0	0	0	2	0	0	0	0	0	0.4	0	0.1	0	Inf	1	1
mmu-miR-6917-3p	1	0	0	0	0	1	0.1	0	0	0	0	0.2	0.1	0	Inf	0.932467	1
mmu-miR-6918-5p	0	0	0	1	0	5	0	0	0	0.2	0	0.9	0.4	0	Inf	0.330095	0.596973
mmu-miR-6919-5p	1	0	0	0	0	0	0.1	0	0	0	0	0	0	0	NA	0.54067	0.846239
mmu-miR-6922-5p	0	0	2	0	1	0	0	0	0.1	0	0.2	0	0.1	0	Inf	0.360713	0.636145
mmu-miR-6929-3p	0	0	0	1	0	0	0	0	0	0.2	0	0	0.1	0	Inf	1	1
mmu-miR-6932-3p	0	0	0	0	0	1	0	0	0	0	0	0.2	0.1	0	Inf	1	1
mmu-miR-6932-5p	0	0	0	1	1	1	0	0	0	0.2	0.2	0.2	0.2	0	Inf	0.797435	1
mmu-miR-6933-5p	0	5	0	0	0	0	0	0.2	0	0	0	0	0	0.1	#NAME?	0.00419839	0.0128896
mmu-miR-693-3p	0	0	0	0	1	0	0	0	0	0	0.2	0	0.1	0	Inf	1	1
mmu-miR-6934-5p	1	0	0	2	0	0	0.1	0	0	0.3	0	0	0.1	0	Inf	1	1
mmu-miR-6937-3p	0	0	0	0	0	1	0	0	0	0	0	0.2	0.1	0	Inf	1	1
mmu-miR-6937-5p	0	3	1	0	0	0	0	0.1	0.1	0	0	0	0	0.1	#NAME?	0.0128493	0.0354677
mmu-miR-6938-3p	0	1	0	0	0	0	0	0	0	0	0	0	0	0	NA	0.538187	0.846239
mmu-miR-6938-5p	0	0	0	0	0	1	0	0	0	0	0	0.2	0.1	0	Inf	1	1
mmu-miR-6939-3p	0	1	1	0	0	0	0	0	0.1	0	0	0	0	0	NA	0.148438	0.310277
mmu-miR-694	0	0	0	0	1	0	0	0	0	0	0.2	0	0.1	0	Inf	1	1
mmu-miR-6940-3p	0	0	3	1	1	1	0	0	0.2	0.2	0.2	0.2	0.2	0.1	1	0.397464	0.695947
mmu-miR-6942-3p	0	0	0	1	0	0	0	0	0	0.2	0	0	0.1	0	Inf	1	1
mmu-miR-6944-3p	0	0	1	4	3	3	0	0	0.1	0.7	0.6	0.5	0.6	0	Inf	0.405425	0.708971
mmu-miR-6945-3p	0	0	0	2	0	0	0	0	0	0.3	0	0	0.1	0	Inf	1	1
mmu-miR-6946-3p	0	0	1	1	0	0	0	0	0.1	0.2	0	0	0.1	0	Inf	0.927044	1
mmu-miR-6948-3p	0	0	0	2	0	3	0	0	0	0.3	0	0.5	0.3	0	Inf	0.439847	0.747374
mmu-miR-6948-5p	0	0	0	0	3	0	0	0	0	0	0.6	0	0.2	0	Inf	0.796696	1
mmu-miR-6951-5p	0	1	0	0	0	2	0	0	0	0	0	0.4	0.1	0	Inf	1	1
mmu-miR-6952-3p	2	3	1	8	6	1	0.1	0.1	0.1	1.3	1.2	0.2	0.9	0.1	3.16993	0.961583	1
mmu-miR-6955-5p	0	0	0	1	0	1	0	0	0	0.2	0	0.2	0.1	0	Inf	1	1
mmu-miR-6956-3p	0	1	0	0	0	0	0	0	0	0	0	0	0	0	NA	0.538187	0.846239
mmu-miR-6956-5p	0	0	0	0	1	0	0	0	0	0	0.2	0	0.1	0	Inf	1	1
mmu-miR-6958-3p	0	2	0	1	1	1	0	0.1	0	0.2	0.2	0.2	0.2	0	Inf	0.789039	1
mmu-miR-696	0	0	0	1	0	0	0	0	0	0.2	0	0	0.1	0	Inf	1	1
mmu-miR-6964-3p	0	2	0	1	0	1	0	0.1	0	0.2	0	0.2	0.1	0	Inf	0.581257	0.872395
mmu-miR-6966-3p	0	0	0	2	0	0	0	0	0	0.3	0	0	0.1	0	Inf	1	1
mmu-miR-6967-3p	0	0	0	1	0	0	0	0	0	0.2	0	0	0.1	0	Inf	1	1
mmu-miR-6967-5p	0	0	1	1	1	0	0	0	0.1	0.2	0.2	0	0.1	0	Inf	1	1
mmu-miR-6968-3p	0	0	0	0	0	1	0	0	0	0	0	0.2	0.1	0	Inf	1	1
mmu-miR-6969-3p	662	844	749	0	0	2	45.8	40.2	40.2	0	0	0.4	0.1	42.1	-8.71768	5.68971e-115	5.93918e-113
mmu-miR-6969-5p	7	20	12	0	0	0	0.5	1	0.6	0	0	0	0	0.7	#NAME?	2.6484e-15	1.91164e-14
mmu-miR-6970-5p	0	0	0	1	0	2	0	0	0	0.2	0	0.4	0.2	0	Inf	0.797574	1
mmu-miR-6971-3p	0	0	0	0	0	1	0	0	0	0	0	0.2	0.1	0	Inf	1	1
mmu-miR-6972-3p	0	0	0	1	0	0	0	0	0	0.2	0	0	0.1	0	Inf	1	1
mmu-miR-6975-3p	0	0	0	1	2	1	0	0	0	0.2	0.4	0.2	0.2	0	Inf	0.590486	0.872395
mmu-miR-6977-3p	0	0	0	0	1	1	0	0	0	0	0.2	0.2	0.1	0	Inf	1	1
mmu-miR-6978-3p	1	1	0	4	4	7	0.1	0	0	0.7	0.8	1.3	0.9	0	Inf	0.362395	0.637835
mmu-miR-6979-3p	0	0	0	0	0	1	0	0	0	0	0	0.2	0.1	0	Inf	1	1
mmu-miR-6981-5p	0	0	0	0	0	1	0	0	0	0	0	0.2	0.1	0	Inf	1	1
mmu-miR-6983-3p	0	0	0	0	1	0	0	0	0	0	0.2	0	0.1	0	Inf	1	1
mmu-miR-6984-3p	0	0	1	0	0	0	0	0	0.1	0	0	0	0	0	NA	0.53829	0.846239
mmu-miR-6984-5p	0	0	0	2	1	0	0	0	0	0.3	0.2	0	0.2	0	Inf	0.79791	1
mmu-miR-6985-5p	0	0	1	0	0	1	0	0	0.1	0	0	0.2	0.1	0	Inf	0.92748	1
mmu-miR-6986-5p	0	0	0	1	0	0	0	0	0	0.2	0	0	0.1	0	Inf	1	1
mmu-miR-6988-3p	8	5	5	2	1	0	0.6	0.2	0.3	0.3	0.2	0	0.2	0.4	-1	5.13916e-06	2.17518e-05
mmu-miR-6990-5p	0	0	0	1	0	0	0	0	0	0.2	0	0	0.1	0	Inf	1	1
mmu-miR-6992-3p	0	0	0	0	3	0	0	0	0	0	0.6	0	0.2	0	Inf	0.796696	1
mmu-miR-6994-3p	1	0	0	0	0	0	0.1	0	0	0	0	0	0	0	NA	0.54067	0.846239
mmu-miR-6997-5p	0	0	0	1	0	0	0	0	0	0.2	0	0	0.1	0	Inf	1	1
mmu-miR-7000-5p	0	0	0	1	0	0	0	0	0	0.2	0	0	0.1	0	Inf	1	1
mmu-miR-700-3p	35	49	45	164	124	147	2.4	2.3	2.4	27.5	24.8	26.5	26.3	2.4	3.45396	0.373355	0.655424
mmu-miR-700-5p	22	28	26	60	58	66	1.5	1.3	1.4	10.1	11.6	11.9	11.2	1.4	3	0.6176	0.907999
mmu-miR-7006-3p	0	0	0	0	1	2	0	0	0	0	0.2	0.4	0.2	0	Inf	0.796969	1
mmu-miR-7007-5p	0	1	0	0	0	0	0	0	0	0	0	0	0	0	NA	0.538187	0.846239
mmu-miR-7009-5p	0	0	0	1	0	0	0	0	0	0.2	0	0	0.1	0	Inf	1	1
mmu-miR-7013-5p	0	0	0	0	0	2	0	0	0	0	0	0.4	0.1	0	Inf	1	1
mmu-miR-7015-3p	0	1	2	0	1	1	0	0	0.1	0	0.2	0.2	0.1	0.1	0	0.252912	0.486121
mmu-miR-7015-5p	0	0	1	0	0	0	0	0	0.1	0	0	0	0	0	NA	0.53829	0.846239
mmu-miR-701-5p	0	3	1	12	4	6	0	0.1	0.1	2	0.8	1.1	1.3	0.1	3.70044	0.406367	0.709704
mmu-miR-7017-5p	0	0	0	0	0	1	0	0	0	0	0	0.2	0.1	0	Inf	1	1
mmu-miR-7018-3p	0	0	0	0	1	2	0	0	0	0	0.2	0.4	0.2	0	Inf	0.796969	1
mmu-miR-7019-3p	0	0	0	0	0	1	0	0	0	0	0	0.2	0.1	0	Inf	1	1
mmu-miR-7019-5p	0	0	0	1	0	0	0	0	0	0.2	0	0	0.1	0	Inf	1	1
mmu-miR-7021-5p	1	1	0	0	0	0	0.1	0	0	0	0	0	0	0	NA	0.150666	0.311192
mmu-miR-7022-5p	0	0	0	0	0	1	0	0	0	0	0	0.2	0.1	0	Inf	1	1
mmu-miR-702-3p	0	1	0	1	2	1	0	0	0	0.2	0.4	0.2	0.2	0	Inf	1	1
mmu-miR-7024-5p	0	0	0	0	1	0	0	0	0	0	0.2	0	0.1	0	Inf	1	1
mmu-miR-7025-3p	0	0	0	1	1	0	0	0	0	0.2	0.2	0	0.1	0	Inf	1	1
mmu-miR-7026-3p	0	0	0	0	1	0	0	0	0	0	0.2	0	0.1	0	Inf	1	1
mmu-miR-7029-3p	0	0	0	0	2	0	0	0	0	0	0.4	0	0.1	0	Inf	1	1
mmu-miR-703	0	0	0	0	0	1	0	0	0	0	0	0.2	0.1	0	Inf	1	1
mmu-miR-7030-3p	0	0	0	0	0	1	0	0	0	0	0	0.2	0.1	0	Inf	1	1
mmu-miR-7031-5p	0	0	0	0	0	1	0	0	0	0	0	0.2	0.1	0	Inf	1	1
mmu-miR-7032-3p	3	3	0	1	0	1	0.2	0.1	0	0.2	0	0.2	0.1	0.1	0	0.019299	0.0521687
mmu-miR-7033-5p	0	4	1	25	11	9	0	0.2	0.1	4.2	2.2	1.6	2.7	0.1	4.75489	0.047204	0.117104
mmu-miR-7034-3p	0	0	0	0	1	0	0	0	0	0	0.2	0	0.1	0	Inf	1	1
mmu-miR-7036a-5p	0	0	0	0	1	0	0	0	0	0	0.2	0	0.1	0	Inf	1	1
mmu-miR-7036b-5p	0	1	2	4	0	2	0	0	0.1	0.7	0	0.4	0.3	0.1	1.58496	0.856884	1
mmu-miR-704	2	10	1	3	2	3	0.1	0.5	0.1	0.5	0.4	0.5	0.5	0.2	1.32193	0.00807248	0.0234569
mmu-miR-7040-3p	0	1	0	0	0	0	0	0	0	0	0	0	0	0	NA	0.538187	0.846239
mmu-miR-7041-5p	0	0	0	0	0	2	0	0	0	0	0	0.4	0.1	0	Inf	1	1
mmu-miR-7042-3p	0	0	0	0	0	1	0	0	0	0	0	0.2	0.1	0	Inf	1	1
mmu-miR-7043-3p	0	11	2	17	6	11	0	0.5	0.1	2.9	1.2	2	2	0.2	3.32193	0.945895	1
mmu-miR-7044-5p	0	0	0	1	0	0	0	0	0	0.2	0	0	0.1	0	Inf	1	1
mmu-miR-7045-3p	0	0	0	0	1	0	0	0	0	0	0.2	0	0.1	0	Inf	1	1
mmu-miR-7045-5p	0	0	0	1	0	0	0	0	0	0.2	0	0	0.1	0	Inf	1	1
mmu-miR-7046-3p	0	0	0	1	0	0	0	0	0	0.2	0	0	0.1	0	Inf	1	1
mmu-miR-7049-5p	1	0	0	2	1	1	0.1	0	0	0.3	0.2	0.2	0.2	0	Inf	1	1
mmu-miR-7052-3p	0	0	0	1	0	1	0	0	0	0.2	0	0.2	0.1	0	Inf	1	1
mmu-miR-7052-5p	0	0	0	2	0	0	0	0	0	0.3	0	0	0.1	0	Inf	1	1
mmu-miR-7054-5p	0	0	0	4	0	1	0	0	0	0.7	0	0.2	0.3	0	Inf	0.440604	0.747374
mmu-miR-7057-3p	1	0	0	0	0	0	0.1	0	0	0	0	0	0	0	NA	0.54067	0.846239
mmu-miR-7058-3p	0	0	0	0	1	0	0	0	0	0	0.2	0	0.1	0	Inf	1	1
mmu-miR-7059-5p	0	1	0	1	2	5	0	0	0	0.2	0.4	0.9	0.5	0	Inf	0.58804	0.872395
mmu-miR-706	0	0	0	0	7	0	0	0	0	0	1.4	0	0.5	0	Inf	0.260058	0.490138
mmu-miR-7061-5p	0	0	0	0	1	0	0	0	0	0	0.2	0	0.1	0	Inf	1	1
mmu-miR-7062-5p	0	0	0	1	1	0	0	0	0	0.2	0.2	0	0.1	0	Inf	1	1
mmu-miR-7063-5p	0	0	1	1	1	0	0	0	0.1	0.2	0.2	0	0.1	0	Inf	1	1
mmu-miR-7065-3p	0	0	0	0	1	1	0	0	0	0	0.2	0.2	0.1	0	Inf	1	1
mmu-miR-7067-3p	1	1	0	0	0	0	0.1	0	0	0	0	0	0	0	NA	0.150666	0.311192
mmu-miR-7068-3p	2	0	0	1	0	0	0.1	0	0	0.2	0	0	0.1	0	Inf	0.350927	0.625737
mmu-miR-7068-5p	1	0	0	0	0	0	0.1	0	0	0	0	0	0	0	NA	0.54067	0.846239
mmu-miR-7070-3p	0	0	0	0	1	0	0	0	0	0	0.2	0	0.1	0	Inf	1	1
mmu-miR-7070-5p	0	0	0	0	0	2	0	0	0	0	0	0.4	0.1	0	Inf	1	1
mmu-miR-7073-5p	1	1	0	2	2	0	0.1	0	0	0.3	0.4	0	0.2	0	Inf	0.967176	1
mmu-miR-7076-3p	2	2	0	0	0	0	0.1	0.1	0	0	0	0	0	0.1	#NAME?	0.0125018	0.034693
mmu-miR-7076-5p	0	0	2	0	0	0	0	0	0.1	0	0	0	0	0	NA	0.148622	0.310277
mmu-miR-7079-3p	2	0	0	0	0	0	0.1	0	0	0	0	0	0	0	NA	0.147534	0.310277
mmu-miR-7083-5p	3	2	0	7	12	13	0.2	0.1	0	1.2	2.4	2.3	2	0.1	4.32193	0.203461	0.403946
mmu-miR-708-3p	71	87	97	1905	1836	2028	4.9	4.1	5.2	319.7	367.7	365.7	351	4.8	6.19229	1.02085e-35	1.66903e-34
mmu-miR-7085-3p	0	0	0	0	1	0	0	0	0	0	0.2	0	0.1	0	Inf	1	1
mmu-miR-7085-5p	0	0	0	0	0	1	0	0	0	0	0	0.2	0.1	0	Inf	1	1
mmu-miR-708-5p	25	22	20	2021	1815	1761	1.7	1	1.1	339.2	363.5	317.6	340.1	1.3	8.0313	1.87548e-71	9.42603e-70
mmu-miR-7087-5p	1	0	0	0	0	0	0.1	0	0	0	0	0	0	0	NA	0.54067	0.846239
mmu-miR-7089-3p	1	0	0	0	0	0	0.1	0	0	0	0	0	0	0	NA	0.54067	0.846239
mmu-miR-709	0	1	1	9	6	13	0	0	0.1	1.5	1.2	2.3	1.7	0	Inf	0.0487347	0.120023
mmu-miR-7091-3p	0	0	0	0	2	2	0	0	0	0	0.4	0.4	0.3	0	Inf	0.59006	0.872395
mmu-miR-7091-5p	0	0	0	1	1	2	0	0	0	0.2	0.2	0.4	0.2	0	Inf	0.590612	0.872395
mmu-miR-7092-3p	0	1	0	0	0	0	0	0	0	0	0	0	0	0	NA	0.538187	0.846239
mmu-miR-7092-5p	0	0	0	0	0	2	0	0	0	0	0	0.4	0.1	0	Inf	1	1
mmu-miR-7093-3p	0	4	1	5	4	2	0	0.2	0.1	0.8	0.8	0.4	0.7	0.1	2.80735	0.837569	1
mmu-miR-7115-5p	0	0	0	0	1	0	0	0	0	0	0.2	0	0.1	0	Inf	1	1
mmu-miR-7116-3p	0	0	0	1	0	1	0	0	0	0.2	0	0.2	0.1	0	Inf	1	1
mmu-miR-7117-5p	0	0	1	0	1	0	0	0	0.1	0	0.2	0	0.1	0	Inf	0.927611	1
mmu-miR-7118-3p	0	0	0	1	3	0	0	0	0	0.2	0.6	0	0.3	0	Inf	0.59036	0.872395
mmu-miR-712-5p	0	0	0	1	1	0	0	0	0	0.2	0.2	0	0.1	0	Inf	1	1
mmu-miR-714	0	0	0	1	1	0	0	0	0	0.2	0.2	0	0.1	0	Inf	1	1
mmu-miR-718	0	0	0	0	0	2	0	0	0	0	0	0.4	0.1	0	Inf	1	1
mmu-miR-7211-5p	0	0	0	0	1	0	0	0	0	0	0.2	0	0.1	0	Inf	1	1
mmu-miR-7213-5p	0	0	0	4	2	2	0	0	0	0.7	0.4	0.4	0.5	0	Inf	0.201406	0.402377
mmu-miR-7219-3p	1	1	0	1	1	1	0.1	0	0	0.2	0.2	0.2	0.2	0	Inf	0.779979	1
mmu-miR-7224-3p	0	0	0	1	0	0	0	0	0	0.2	0	0	0.1	0	Inf	1	1
mmu-miR-7226-3p	2	1	3	4	2	3	0.1	0	0.2	0.7	0.4	0.5	0.5	0.1	2.32193	0.412562	0.718673
mmu-miR-7228-5p	1	0	0	0	0	0	0.1	0	0	0	0	0	0	0	NA	0.54067	0.846239
mmu-miR-7236-3p	0	0	0	0	0	1	0	0	0	0	0	0.2	0.1	0	Inf	1	1
mmu-miR-7236-5p	0	1	0	0	0	0	0	0	0	0	0	0	0	0	NA	0.538187	0.846239
mmu-miR-741-3p	0	0	0	0	1	0	0	0	0	0	0.2	0	0.1	0	Inf	1	1
mmu-miR-743a-5p	2	0	0	0	0	0	0.1	0	0	0	0	0	0	0	NA	0.147534	0.310277
mmu-miR-744-3p	0	5	0	58	56	54	0	0.2	0	9.7	11.2	9.7	10.2	0.1	6.67243	7.19129e-09	3.87183e-08
mmu-miR-744-5p	232	366	346	2511	2915	3515	16.1	17.4	18.5	421.4	583.8	633.9	546.4	17.4	4.9728	2.87897e-14	1.98313e-13
mmu-miR-760-3p	0	0	0	1	0	0	0	0	0	0.2	0	0	0.1	0	Inf	1	1
mmu-miR-7647-5p	0	0	0	0	0	3	0	0	0	0	0	0.5	0.2	0	Inf	0.797106	1
mmu-miR-7648-3p	0	0	1	0	1	2	0	0	0.1	0	0.2	0.4	0.2	0	Inf	1	1
mmu-miR-7648-5p	0	0	1	0	0	1	0	0	0.1	0	0	0.2	0.1	0	Inf	0.92748	1
mmu-miR-7651-3p	0	0	0	0	0	1	0	0	0	0	0	0.2	0.1	0	Inf	1	1
mmu-miR-7652-3p	0	0	0	3	0	4	0	0	0	0.5	0	0.7	0.4	0	Inf	0.256587	0.487025
mmu-miR-7653-3p	0	0	0	1	0	0	0	0	0	0.2	0	0	0.1	0	Inf	1	1
mmu-miR-7654-5p	0	0	0	0	1	1	0	0	0	0	0.2	0.2	0.1	0	Inf	1	1
mmu-miR-7656-3p	0	0	1	0	0	0	0	0	0.1	0	0	0	0	0	NA	0.53829	0.846239
mmu-miR-7656-5p	0	1	0	0	0	0	0	0	0	0	0	0	0	0	NA	0.538187	0.846239
mmu-miR-7659-5p	0	0	0	2	0	1	0	0	0	0.3	0	0.2	0.2	0	Inf	0.798053	1
mmu-miR-7660-3p	0	0	0	2	0	0	0	0	0	0.3	0	0	0.1	0	Inf	1	1
mmu-miR-7661-3p	0	1	0	3	1	1	0	0	0	0.5	0.2	0.2	0.3	0	Inf	1	1
mmu-miR-7661-5p	0	0	0	0	0	1	0	0	0	0	0	0.2	0.1	0	Inf	1	1
mmu-miR-7662-5p	0	0	0	1	0	0	0	0	0	0.2	0	0	0.1	0	Inf	1	1
mmu-miR-7665-5p	0	0	0	1	0	0	0	0	0	0.2	0	0	0.1	0	Inf	1	1
mmu-miR-7666-3p	0	0	0	1	0	0	0	0	0	0.2	0	0	0.1	0	Inf	1	1
mmu-miR-7667-3p	0	0	1	1	1	0	0	0	0.1	0.2	0.2	0	0.1	0	Inf	1	1
mmu-miR-7667-5p	0	0	0	6	3	0	0	0	0	1	0.6	0	0.5	0	Inf	0.158289	0.325452
mmu-miR-7668-3p	0	0	1	0	0	0	0	0	0.1	0	0	0	0	0	NA	0.53829	0.846239
mmu-miR-7668-5p	0	0	0	0	0	1	0	0	0	0	0	0.2	0.1	0	Inf	1	1
mmu-miR-7669-3p	0	0	0	1	0	1	0	0	0	0.2	0	0.2	0.1	0	Inf	1	1
mmu-miR-7669-5p	0	0	0	2	2	2	0	0	0	0.3	0.4	0.4	0.4	0	Inf	0.329777	0.596973
mmu-miR-7673-5p	0	0	0	2	0	0	0	0	0	0.3	0	0	0.1	0	Inf	1	1
mmu-miR-7674-5p	0	0	1	2	0	0	0	0	0.1	0.3	0	0	0.1	0	Inf	1	1
mmu-miR-7675-3p	0	0	0	1	1	0	0	0	0	0.2	0.2	0	0.1	0	Inf	1	1
mmu-miR-7676-3p	0	0	0	1	1	0	0	0	0	0.2	0.2	0	0.1	0	Inf	1	1
mmu-miR-7678-3p	0	0	0	1	1	1	0	0	0	0.2	0.2	0.2	0.2	0	Inf	0.797435	1
mmu-miR-7680-3p	0	0	0	1	0	0	0	0	0	0.2	0	0	0.1	0	Inf	1	1
mmu-miR-7682-3p	0	0	0	0	0	1	0	0	0	0	0	0.2	0.1	0	Inf	1	1
mmu-miR-7684-3p	0	0	0	1	0	0	0	0	0	0.2	0	0	0.1	0	Inf	1	1
mmu-miR-7684-5p	0	0	0	0	1	0	0	0	0	0	0.2	0	0.1	0	Inf	1	1
mmu-miR-7685-3p	0	0	0	0	2	0	0	0	0	0	0.4	0	0.1	0	Inf	1	1
mmu-miR-7685-5p	0	0	1	0	0	0	0	0	0.1	0	0	0	0	0	NA	0.53829	0.846239
mmu-miR-7688-3p	0	0	0	0	0	1	0	0	0	0	0	0.2	0.1	0	Inf	1	1
mmu-miR-7688-5p	1	3	6	11	5	17	0.1	0.1	0.3	1.8	1	3.1	2	0.2	3.32193	0.858013	1
mmu-miR-7689-3p	0	2	1	2	0	0	0	0.1	0.1	0.3	0	0	0.1	0	Inf	0.253743	0.487025
mmu-miR-770-3p	4	3	5	7	2	4	0.3	0.1	0.3	1.2	0.4	0.7	0.8	0.2	2	0.0851679	0.198579
mmu-miR-770-5p	0	0	0	0	0	2	0	0	0	0	0	0.4	0.1	0	Inf	1	1
mmu-miR-7a-1-3p	19	33	41	43	49	49	1.3	1.6	2.2	7.2	9.8	8.8	8.6	1.7	2.3388	0.014539	0.039834
mmu-miR-7a-2-3p	5	7	15	1	1	4	0.3	0.3	0.8	0.2	0.2	0.7	0.4	0.5	-0.321928	3.48732e-07	1.6663e-06
mmu-miR-7a-5p	10055	15631	26598	3369	2829	3520	696.4	744.7	1425.8	565.4	566.6	634.8	588.9	955.7	-0.698535	2.09943e-37	3.74858e-36
mmu-miR-7b-5p	1882	2910	5143	81	46	57	130.3	138.6	275.7	13.6	9.2	10.3	11	181.6	-4.04519	2.2421e-100	2.02835e-98
mmu-miR-802-3p	763	1149	1133	0	0	1	52.8	54.7	60.7	0	0	0.2	0.1	56.1	-9.13186	2.17594e-126	3.69094e-124
mmu-miR-802-5p	4249	5392	5434	14	16	11	294.3	256.9	291.3	2.3	3.2	2	2.5	280.8	-6.81147	4.10138e-141	7.95082e-139
mmu-miR-8103	1	0	0	1	2	1	0.1	0	0	0.2	0.4	0.2	0.2	0	Inf	1	1
mmu-miR-8105	0	0	0	0	1	0	0	0	0	0	0.2	0	0.1	0	Inf	1	1
mmu-miR-8106	0	0	2	1	0	1	0	0	0.1	0.2	0	0.2	0.1	0	Inf	0.580338	0.872395
mmu-miR-8111	0	1	0	0	0	0	0	0	0	0	0	0	0	0	NA	0.538187	0.846239
mmu-miR-8112	1	0	2	2	1	1	0.1	0	0.1	0.3	0.2	0.2	0.2	0.1	1	0.546364	0.854165
mmu-miR-8114	2	9	1	10	5	1	0.1	0.4	0.1	1.7	1	0.2	1	0.2	2.32193	0.17139	0.348168
mmu-miR-8117	2	1	0	0	1	0	0.1	0	0	0	0.2	0	0.1	0.1	0	0.126656	0.274469
mmu-miR-8118	0	0	0	0	4	1	0	0	0	0	0.8	0.2	0.3	0	Inf	0.438598	0.747374
mmu-miR-8120	0	0	1	1	0	1	0	0	0.1	0.2	0	0.2	0.1	0	Inf	1	1
mmu-miR-872-3p	14	12	21	560	617	525	1	0.6	1.1	94	123.6	94.7	104.1	0.9	6.85383	1.65791e-35	2.67831e-34
mmu-miR-872-5p	198	229	208	5586	4687	4738	13.7	10.9	11.2	937.5	938.7	854.4	910.2	11.9	6.25715	9.87508e-38	1.81088e-36
mmu-miR-874-3p	3	0	1	4	8	7	0.2	0	0.1	0.7	1.6	1.3	1.2	0.1	3.58496	0.573747	0.872395
mmu-miR-874-5p	0	1	0	1	0	0	0	0	0	0.2	0	0	0.1	0	Inf	0.926697	1
mmu-miR-875-5p	0	0	0	1	1	2	0	0	0	0.2	0.2	0.4	0.2	0	Inf	0.590612	0.872395
mmu-miR-877-3p	14	17	17	2	3	3	1	0.8	0.9	0.3	0.6	0.5	0.5	0.9	-0.847997	1.35383e-11	8.42728e-11
mmu-miR-877-5p	0	0	0	3	5	4	0	0	0	0.5	1	0.7	0.7	0	Inf	0.080695	0.19044
mmu-miR-879-5p	2	4	5	2	4	1	0.1	0.2	0.3	0.3	0.8	0.2	0.4	0.2	1	0.0154351	0.0421436
mmu-miR-881-3p	3	1	1	0	1	1	0.2	0	0.1	0	0.2	0.2	0.1	0.1	0	0.0448127	0.111991
mmu-miR-92a-1-5p	3	1	3	96	84	92	0.2	0	0.2	16.1	16.8	16.6	16.5	0.1	7.36632	3.56998e-13	2.32907e-12
mmu-miR-92a-3p	322	320	286	876	725	539	22.3	15.2	15.3	147	145.2	97.2	129.8	17.6	2.88264	0.321579	0.594526
mmu-miR-92b-3p	27	39	27	609	433	335	1.9	1.9	1.4	102.2	86.7	60.4	83.1	1.7	5.61124	6.47102e-18	5.10534e-17
mmu-miR-92b-5p	0	2	1	63	30	25	0	0.1	0.1	10.6	6	4.5	7	0	Inf	3.94462e-07	1.87162e-06
mmu-miR-93-3p	1	3	2	56	44	47	0.1	0.1	0.1	9.4	8.8	8.5	8.9	0.1	6.47573	3.41241e-07	1.63627e-06
mmu-miR-935	0	0	0	13	11	13	0	0	0	2.2	2.2	2.3	2.2	0	Inf	0.000569065	0.00195499
mmu-miR-93-5p	706	928	860	18177	15219	16565	48.9	44.2	46.1	3050.5	3048.2	2987.2	3028.6	46.4	6.02838	4.4716e-30	5.72449e-29
mmu-miR-9-3p	3	8	9	34	24	24	0.2	0.4	0.5	5.7	4.8	4.3	4.9	0.4	3.61471	0.333695	0.598974
mmu-miR-9-5p	117	200	125	147	147	193	8.1	9.5	6.7	24.7	29.4	34.8	29.6	8.1	1.8696	1.89677e-06	8.43906e-06
mmu-miR-96-3p	0	0	2	9	12	2	0	0	0.1	1.5	2.4	0.4	1.4	0	Inf	0.105199	0.236741
mmu-miR-96-5p	778	908	1095	21765	22425	20383	53.9	43.3	58.7	3652.6	4491.4	3675.7	3939.9	51.9	6.24628	1.66394e-33	2.50885e-32
mmu-miR-9769-3p	3	2	0	2	4	2	0.2	0.1	0	0.3	0.8	0.4	0.5	0.1	2.32193	0.511132	0.846239
mmu-miR-98-3p	1	0	3	35	44	31	0.1	0	0.2	5.9	8.8	5.6	6.8	0.1	6.08746	3.64118e-06	1.5686e-05
mmu-miR-98-5p	762	1060	1104	3667	4277	4083	52.8	50.5	59.2	615.4	856.6	736.3	736.1	54.2	3.76354	0.0175955	0.0477541
mmu-miR-99a-3p	0	0	0	4	1	1	0	0	0	0.7	0.2	0.2	0.4	0	Inf	0.329438	0.596973
mmu-miR-99a-5p	40687	67577	60704	116260	114423	137481	2817.9	3219.7	3254.2	19511	22917.5	24792.5	22407	3097.3	2.85487	0.230918	0.452826
mmu-miR-99b-3p	83	110	120	671	605	733	5.7	5.2	6.4	112.6	121.2	132.2	122	5.8	4.39468	1.08661e-06	4.89877e-06
mmu-miR-99b-5p	2447	3775	3141	36215	36997	40419	169.5	179.9	168.4	6077.7	7410	7288.9	6925.5	172.6	5.32641	1.69133e-16	1.2894e-15
X_17442	64	73	68	95	68	79	4.4	3.5	3.6	15.9	13.6	14.2	14.6	3.9	1.90442	8.53782e-05	0.000325444
X_17442_star	2	0	0	2	3	2	0.1	0	0	0.3	0.6	0.4	0.4	0	Inf	1	1
X_17680	746	988	1064	3626	4547	4067	51.7	47.1	57	608.5	910.7	733.4	750.9	51.9	3.85481	0.00565119	0.0168913
X_17680_star	2	2	3	35	34	29	0.1	0.1	0.2	5.9	6.8	5.2	6	0.1	5.90689	0.000331833	0.00119126
X_17728	130	150	134	402	304	373	9	7.1	7.2	67.5	60.9	67.3	65.2	7.8	3.06333	0.765147	1
X_17728_star	0	2	3	2	5	2	0	0.1	0.2	0.3	1	0.4	0.6	0.1	2.58496	0.625445	0.916555
X_17929	980	862	916	1559	978	818	67.9	41.1	49.1	261.6	195.9	147.5	201.7	52.7	1.93634	5.1608e-06	2.17518e-05
X_17929_star	56	31	32	73	50	45	3.9	1.5	1.7	12.3	10	8.1	10.1	2.4	2.07325	0.00685598	0.0202131
X_17933	42	58	61	66	45	27	2.9	2.8	3.3	11.1	9	4.9	8.3	3	1.46815	4.23351e-07	2.0017e-06
X_17933_star	0	0	1	0	0	0	0	0	0.1	0	0	0	0	0	NA	0.53829	0.846239
