# Supplementary material for: Culturing and transcriptome profiling of progenitor-like colonies derived from adult mouse pancreas
Source: Stem Cell Res Ther. 2017 Jul 26;8:172. doi: 10.1186/s13287-017-0626-y (PMC5530554; doi:10.1186/s13287-017-0626-y)
Supplement: Supplementary file 12 — is Table S8 presenting original HTS data sets for mRNAs and lncRNAs. (XLSX 12293 kb) [file 13287_2017_626_MOESM12_ESM.xlsx]

## Sheet: isoform_exp
Tab. S8 Original HTS data sets for mRNAs and lncRNAs
test_id	gene_id	gene	locus	Pancreas	Colonies	status	Pancreas	Colonies	log2(fold_change)	test_stat	p_value	q_value	significant
ENSMUST00000000001	ENSMUSG00000000001	Gnai3	3:108107279-108146146	G1	G2	OK	26.7106	17.9949	-0.569827	-2.52356	5e-05	0.000298239	yes
ENSMUST00000000003	ENSMUSG00000000003	Pbsn	X:77837900-77853623	G1	G2	NOTEST	0	0	0	0	1	1	no
ENSMUST00000000010	ENSMUSG00000020875	Hoxb9	11:96271456-96276595	G1	G2	NOTEST	5.8769e-06	6.89281e-06	0.230037	0	1	1	no
ENSMUST00000000028	ENSMUSG00000000028	Cdc45	16:18780446-18835261	G1	G2	OK	0.692344	0.809571	0.22567	0.160831	0.736	0.806687	no
ENSMUST00000000033	ENSMUSG00000048583	Igf2	7:142650765-142670356	G1	G2	NOTEST	0.337346	0.28463	-0.24514	0	1	1	no
ENSMUST00000000049	ENSMUSG00000000049	Apoh	11:107933386-108414396	G1	G2	OK	1.28469	0.0107503	-6.9009	-0.779601	0.21835	0.380597	no
ENSMUST00000000058	ENSMUSG00000000058	Cav2	6:17197750-17385604	G1	G2	OK	2.21606	4.22754	0.931821	1.71498	0.0106	0.0391269	yes
ENSMUST00000000080	ENSMUSG00000000078	Klf6	13:5861488-5870393	G1	G2	OK	9.71464	11.7896	0.279287	1.22486	0.03575	0.108389	no
ENSMUST00000000087	ENSMUSG00000000085	Scmh1	4:120405280-120530186	G1	G2	NOTEST	0.230479	0.371583	0.689052	0	1	1	no
ENSMUST00000000090	ENSMUSG00000000088	Cox5a	9:57521231-57543187	G1	G2	OK	64.0531	12.8527	-2.31719	-7.20726	5e-05	0.000298239	yes
ENSMUST00000000094	ENSMUSG00000061689	Dlgap4	2:156613704-156764363	G1	G2	NOTEST	1.87693e-13	0.0400593	37.635	0	1	1	no
ENSMUST00000000095	ENSMUSG00000000093	Tbx2	11:85832550-85841948	G1	G2	NOTEST	0.276404	0.199614	-0.469567	0	1	1	no
ENSMUST00000000096	ENSMUSG00000000094	Tbx4	11:85886421-85916097	G1	G2	NOTEST	0.000319872	0.000124976	-1.35584	0	1	1	no
ENSMUST00000000109	ENSMUSG00000055022	Cntn1	15:92051164-92341967	G1	G2	NOTEST	0.0767434	0.0391784	-0.969984	0	1	1	no
ENSMUST00000000122	ENSMUSG00000000120	Ngfr	11:95568817-95587735	G1	G2	NOTEST	0.0347178	0.00291106	-3.57606	0	1	1	no
ENSMUST00000000127	ENSMUSG00000000125	Wnt3	11:103774149-103817957	G1	G2	NOTEST	0.0570051	0.00374703	-3.92727	0	1	1	no
ENSMUST00000000128	ENSMUSG00000000126	Wnt9a	11:59306927-59333552	G1	G2	NOTEST	2.77118e-05	0.0207313	9.5471	0	1	1	no
ENSMUST00000000129	ENSMUSG00000000127	Fer	17:63896017-64139494	G1	G2	OK	3.72384	6.31552	0.76211	2.78443	5e-05	0.000298239	yes
ENSMUST00000000137	ENSMUSG00000020152	Actr2	11:20062303-20112913	G1	G2	OK	17.7926	24.1369	0.439968	1.92657	0.0011	0.00522711	yes
ENSMUST00000000145	ENSMUSG00000020333	Acsl6	11:54303797-54364756	G1	G2	NOTEST	0.000233566	0.0247276	6.72615	0	1	1	no
ENSMUST00000000153	ENSMUSG00000000149	Gna12	5:140724126-140830431	G1	G2	OK	6.61981	3.88897	-0.767402	-2.93327	5e-05	0.000298239	yes
ENSMUST00000000161	ENSMUSG00000000157	Itgb2l	16:96361667-96525793	G1	G2	NOTEST	0.000456672	0.000276386	-0.724474	0	1	1	no
ENSMUST00000000163	ENSMUSG00000000159	Igsf5	16:96361667-96525793	G1	G2	OK	0.157914	4.2042	4.73462	1.75823	0.0727	0.186624	no
ENSMUST00000000171	ENSMUSG00000000167	Pih1d2	9:50603900-50625000	G1	G2	OK	0.218719	1.62717	2.89522	1.51585	0.1979	0.362014	no
ENSMUST00000000175	ENSMUSG00000000171	Sdhd	9:50596337-50603849	G1	G2	OK	38.6717	11.2411	-1.78249	-7.21881	5e-05	0.000298239	yes
ENSMUST00000000186	ENSMUSG00000000182	Fgf23	6:127072901-127081408	G1	G2	NOTEST	0	0.0272282	0.0387567	0	1	1	no
ENSMUST00000000187	ENSMUSG00000000183	Fgf6	6:127015585-127028187	G1	G2	NOTEST	0.00595534	0.00212422	-1.48725	0	1	1	no
ENSMUST00000000188	ENSMUSG00000000184	Ccnd2	6:127122965-127212411	G1	G2	OK	18.8963	18.5701	-0.0251178	-0.107573	0.8495	0.888572	no
ENSMUST00000000193	ENSMUSG00000035385	Ccl2	11:82028223-82038562	G1	G2	OK	0.30033	10.5529	5.13494	4.29997	0.01385	0.0492695	yes
ENSMUST00000000194	ENSMUSG00000035352	Ccl12	11:82101844-82103400	G1	G2	NOTEST	0.467428	0.132043	-1.82374	0	1	1	no
ENSMUST00000000199	ENSMUSG00000062661	Ncs1	2:31245822-31295989	G1	G2	OK	0.125048	1.90414	3.92859	6.84784	5e-05	0.000298239	yes
ENSMUST00000000201	ENSMUSG00000000197	Nalcn	14:123276640-123627144	G1	G2	OK	0.536261	0.00473815	-6.82247	-2.99601	0.2444	0.398988	no
ENSMUST00000000206	ENSMUSG00000000202	Btbd17	11:114791216-114795945	G1	G2	NOTEST	0.0685405	0.0262176	-1.38642	0	1	1	no
ENSMUST00000000208	ENSMUSG00000000204	Slfn4	11:83175185-83190221	G1	G2	NOTEST	0.0149445	0	-0.0214008	0	1	1	no
ENSMUST00000000219	ENSMUSG00000000214	Th	7:142892751-142931128	G1	G2	NOTEST	0.0339521	0	-0.0481694	0	1	1	no
ENSMUST00000000220	ENSMUSG00000000215	Ins2	7:142678655-142699510	G1	G2	OK	366.472	0.000771061	-18.8584	-0.0580901	0.14795	0.304213	no
ENSMUST00000000221	ENSMUSG00000000216	Scnn1g	7:121734478-121768475	G1	G2	NOTEST	0.0689068	0.0256897	-1.42345	0	1	1	no
ENSMUST00000000228	ENSMUSG00000000223	Drp2	X:134404550-134456573	G1	G2	NOTEST	2.41187e-10	0.0116585	25.5267	0	1	1	no
ENSMUST00000000253	ENSMUSG00000000247	Lhx2	2:38339280-38369733	G1	G2	NOTEST	0	0	0	0	1	1	no
ENSMUST00000000254	ENSMUSG00000000248	Clec2g	6:128934380-128984707	G1	G2	NOTEST	0	6.12495e-05	8.83616e-05	0	1	1	no
ENSMUST00000000260	ENSMUSG00000000253	Gmpr	13:45507443-45546382	G1	G2	NOTEST	0.271	0.412154	0.604889	0	1	1	no
ENSMUST00000000266	ENSMUSG00000026535	Ifi202b	1:173962567-173982744	G1	G2	NOTEST	0.0364062	0.00715524	-2.34711	0	1	1	no
ENSMUST00000000275	ENSMUSG00000038257	Glra3	8:55940459-56125429	G1	G2	NOTEST	0	0	0	0	1	1	no
ENSMUST00000000284	ENSMUSG00000000275	Trim25	11:88999375-89020293	G1	G2	NOTEST	7.9931e-05	2.48877e-05	-1.68332	0	1	1	no
ENSMUST00000000285	ENSMUSG00000000276	Dgke	11:89035178-89069098	G1	G2	OK	0.598683	0.803736	0.42493	0.592326	0.3025	0.449293	no
ENSMUST00000000287	ENSMUSG00000000278	Scpep1	11:88905927-88955465	G1	G2	OK	9.12691	11.7593	0.365602	1.4942	0.00875	0.0330931	yes
ENSMUST00000000291	ENSMUSG00000000282	Mnt	11:74830919-74845725	G1	G2	OK	0.462315	1.40251	1.60106	4.11366	5e-05	0.000298239	yes
ENSMUST00000000299	ENSMUSG00000000290	Itgb2	10:77530251-77565708	G1	G2	OK	3.28876	0.0680014	-5.59583	-6.15882	5e-05	0.000298239	yes
ENSMUST00000000304	ENSMUSG00000000295	Hddc2	10:31313381-31328204	G1	G2	OK	10.2795	4.24855	-1.27473	-3.32964	5e-05	0.000298239	yes
ENSMUST00000000305	ENSMUSG00000000296	Tpd52l1	10:31332379-31445921	G1	G2	OK	6.65283	2.19464	-1.59999	-4.35257	5e-05	0.000298239	yes
ENSMUST00000000310	ENSMUSG00000000301	Pemt	11:59970613-60046489	G1	G2	NOTEST	0.280326	0.0823013	-1.76812	0	1	1	no
ENSMUST00000000312	ENSMUSG00000000303	Cdh1	8:106603350-106670246	G1	G2	OK	19.8083	60.8564	1.61931	6.78989	5e-05	0.000298239	yes
ENSMUST00000000314	ENSMUSG00000000305	Cdh4	2:179442430-179899373	G1	G2	NOTEST	0.0302577	0.10283	1.76489	0	1	1	no
ENSMUST00000000317	ENSMUSG00000000308	Ckmt1	2:121357713-121387168	G1	G2	OK	5.51537	0.642748	-3.10113	-4.00481	5e-05	0.000298239	yes
ENSMUST00000000326	ENSMUSG00000000317	Bcl6b	11:70224127-70229798	G1	G2	NOTEST	0.338639	0.141572	-1.25821	0	1	1	no
ENSMUST00000000327	ENSMUSG00000000318	Clec10a	11:70156196-70170834	G1	G2	OK	0.559299	0	-0.640898	NA	0.1074	0.247359	no
ENSMUST00000000329	ENSMUSG00000000320	Alox12	11:70241456-70255353	G1	G2	NOTEST	0.253279	0.163482	-0.631594	0	1	1	no
ENSMUST00000000335	ENSMUSG00000000326	Comt	16:18348181-18479073	G1	G2	OK	6.34922	10.6032	0.739853	1.60434	0.00655	0.0257485	yes
ENSMUST00000000342	ENSMUSG00000020676	Ccl11	11:82057822-82062955	G1	G2	OK	7.04503	7.11916	0.0151004	0.0481511	0.9365	0.951599	no
ENSMUST00000000348	ENSMUSG00000000339	Rtca	3:116488962-116508208	G1	G2	OK	3.86628	2.38502	-0.696942	-1.442	0.01655	0.0572556	no
ENSMUST00000000349	ENSMUSG00000000340	Dbt	3:116513069-116549981	G1	G2	OK	41.1467	4.2889	-3.2621	-13.0523	5e-05	0.000298239	yes
ENSMUST00000000356	ENSMUSG00000000346	Dazap2	15:100615627-100620731	G1	G2	OK	18.4554	21.5191	0.221573	0.957449	0.09615	0.22969	no
ENSMUST00000000365	ENSMUSG00000000355	Mcts1	X:38600577-38613426	G1	G2	OK	15.6058	8.52826	-0.871759	-2.38222	0.0001	0.000573526	yes
ENSMUST00000000369	ENSMUSG00000000359	Rem1	2:152626950-152635198	G1	G2	OK	0.185719	1.34642	2.85794	2.51622	0.0222	0.0732275	no
ENSMUST00000000384	ENSMUSG00000000374	Trappc10	10:78186724-78244642	G1	G2	OK	14.5168	4.44079	-1.70884	-7.31534	5e-05	0.000298239	yes
ENSMUST00000000388	ENSMUSG00000000378	Ccm2	11:6546886-6596744	G1	G2	OK	5.5597	3.14005	-0.824218	-2.61947	5e-05	0.000298239	yes
ENSMUST00000000394	ENSMUSG00000000384	Tbrg4	11:6615597-6626067	G1	G2	OK	2.31981	0.862928	-1.4267	-2.23231	0.00015	0.000839357	yes
ENSMUST00000000395	ENSMUSG00000000385	Tmprss2	16:97564683-97611195	G1	G2	OK	3.12775	5.94052	0.925465	3.4689	5e-05	0.000298239	yes
ENSMUST00000000402	ENSMUSG00000000392	Fap	2:62500942-62574075	G1	G2	NOTEST	0.242256	0.131336	-0.883275	0	1	1	no
ENSMUST00000000412	ENSMUSG00000000402	Egfl6	X:166523006-166585720	G1	G2	NOTEST	0.021745	0.00806522	-1.4309	0	1	1	no
ENSMUST00000000421	ENSMUSG00000000411	Tssk3	4:129489013-129491022	G1	G2	NOTEST	0.0760989	0.101835	0.420285	0	1	1	no
ENSMUST00000000430	ENSMUSG00000000420	Galnt1	18:24205343-24286818	G1	G2	NOTEST	0.454066	0.23943	-0.923302	0	1	1	no
ENSMUST00000000445	ENSMUSG00000000435	Myf5	10:107482907-107486134	G1	G2	NOTEST	0	0.0183909	0.0262914	0	1	1	no
ENSMUST00000000449	ENSMUSG00000000439	Mkrn2	6:115601901-115677780	G1	G2	OK	1.51726	0.90082	-0.752154	-1.25768	0.0288	0.0909051	no
ENSMUST00000000450	ENSMUSG00000000440	Pparg	6:115360950-115490399	G1	G2	NOTEST	7.2152e-05	0.409737	12.4714	0	1	1	no
ENSMUST00000000451	ENSMUSG00000000441	Raf1	6:115601901-115677780	G1	G2	OK	3.32125	0.336448	-3.30327	-1.72256	0.06995	0.181334	no
ENSMUST00000000466	ENSMUSG00000028494	Plin2	4:86648385-86670060	G1	G2	OK	2.67479	13.5708	2.34301	6.86711	5e-05	0.000298239	yes
ENSMUST00000000476	ENSMUSG00000029231	Pdgfra	5:75152291-75198215	G1	G2	OK	2.61382	7.21308	1.46445	4.95874	5e-05	0.000298239	yes
ENSMUST00000000500	ENSMUSG00000000489	Pdgfb	15:79995899-80014808	G1	G2	OK	1.82435	3.13973	0.783253	2.50203	5e-05	0.000298239	yes
ENSMUST00000000505	ENSMUSG00000029730	Mcm7	5:138161070-138187451	G1	G2	OK	4.0684	4.17235	0.0364009	0.0654858	0.9067	0.930274	no
ENSMUST00000000514	ENSMUSG00000026315	Serpinb8	1:107590005-107610484	G1	G2	OK	0.536121	0.0651301	-3.04116	-2.28873	0.01785	0.0610355	no
ENSMUST00000000542	ENSMUSG00000000530	Acvrl1	15:101128521-101145336	G1	G2	OK	1.23549	0.335929	-1.87886	-1.41829	0.05285	0.146451	no
ENSMUST00000000543	ENSMUSG00000000531	Grasp	15:101224206-101232755	G1	G2	OK	2.76358	2.89246	0.0657599	0.195631	0.7352	0.806298	no
ENSMUST00000000544	ENSMUSG00000000532	Acvr1b	15:101174066-101213679	G1	G2	OK	2.84137	7.51035	1.40229	5.59727	5e-05	0.000298239	yes
ENSMUST00000000572	ENSMUSG00000000560	Gabra2	5:70957596-71095849	G1	G2	NOTEST	0	0	0	0	1	1	no
ENSMUST00000000573	ENSMUSG00000074340	Ovgp1	3:105942697-105987423	G1	G2	NOTEST	0.260415	0.385657	0.566505	0	1	1	no
ENSMUST00000000574	ENSMUSG00000000562	Adora3	3:105870857-105924042	G1	G2	NOTEST	6.85279e-26	5.39477e-24	6.29873	0	1	1	no
ENSMUST00000000579	ENSMUSG00000000567	Sox9	11:112782223-112787760	G1	G2	OK	1.172	18.0488	3.94485	13.4037	5e-05	0.000298239	yes
ENSMUST00000000590	ENSMUSG00000032050	Rdx	9:52047149-52088737	G1	G2	OK	13.5886	0.478081	-4.82899	-2.92818	0.03795	0.113562	no
ENSMUST00000000594	ENSMUSG00000000581	C1d	11:17257578-17269176	G1	G2	OK	4.10893	2.89751	-0.50395	-1.68795	0.00375	0.0156937	yes
ENSMUST00000000608	ENSMUSG00000000594	Gm2a	11:55098114-55113029	G1	G2	OK	3.25041	5.61377	0.788349	3.12132	5e-05	0.000298239	yes
ENSMUST00000000619	ENSMUSG00000000605	Clcn4	7:7282315-7299511	G1	G2	OK	7.3172	9.95613	0.444293	1.94454	0.00095	0.00457314	yes
ENSMUST00000000631	ENSMUSG00000000617	Grm6	11:50850684-50866208	G1	G2	NOTEST	0	4.01032e-07	5.78567e-07	0	1	1	no
ENSMUST00000000632	ENSMUSG00000044807	Zfp354c	11:50811085-50827724	G1	G2	NOTEST	0.137107	0.366058	1.41677	0	1	1	no
ENSMUST00000000641	ENSMUSG00000000627	Sema4f	6:82911884-82939769	G1	G2	NOTEST	0.0217133	0.0317979	0.550354	0	1	1	no
ENSMUST00000000642	ENSMUSG00000000628	Hk2	6:82725024-82774454	G1	G2	OK	5.75081	2.77784	-1.0498	-3.8414	5e-05	0.000298239	yes
ENSMUST00000000645	ENSMUSG00000000631	Myo18a	11:77763245-77865980	G1	G2	NOTEST	0.000578493	0.341726	9.20633	0	1	1	no
ENSMUST00000000646	ENSMUSG00000000632	Sez6	11:77930799-77979048	G1	G2	NOTEST	0	0	0	0	1	1	no
ENSMUST00000000674	ENSMUSG00000029534	St7	6:17692932-17943025	G1	G2	NOTEST	2.69739e-06	0.122436	15.4701	0	1	1	no
ENSMUST00000000687	ENSMUSG00000000673	Haao	17:83831355-83846790	G1	G2	NOTEST	0.0816333	0.027314	-1.57952	0	1	1	no
ENSMUST00000000696	ENSMUSG00000000682	Cd52	4:134065911-134095082	G1	G2	OK	1.97041	0.0695473	-4.82435	-1.59108	0.14335	0.297948	no
ENSMUST00000000704	ENSMUSG00000000690	Hoxb6	11:96291023-96306910	G1	G2	NOTEST	0.0119498	0.142638	3.5773	0	1	1	no
ENSMUST00000000707	ENSMUSG00000000693	Loxl3	6:83034172-83057808	G1	G2	OK	0.639036	1.32768	1.05494	0.798759	0.1613	0.321203	no
ENSMUST00000000717	ENSMUSG00000000701	Tcl1b5	12:105176357-105181143	G1	G2	NOTEST	0	0	0	0	1	1	no
ENSMUST00000000718	ENSMUSG00000079007	Tcl1b4	12:105202421-105206993	G1	G2	NOTEST	0	0	0	0	1	1	no
ENSMUST00000000724	ENSMUSG00000000708	Kat2b	17:53566860-53672720	G1	G2	OK	10.4407	6.96937	-0.583121	-2.49788	5e-05	0.000298239	yes
ENSMUST00000000727	ENSMUSG00000000711	Rab5b	10:128677192-128696268	G1	G2	OK	14.8316	12.7381	-0.21953	-0.966685	0.09445	0.226862	no
ENSMUST00000000746	ENSMUSG00000000730	Dnmt3l	10:78030021-78063622	G1	G2	NOTEST	1.73252e-10	0.000441823	21.2822	0	1	1	no
ENSMUST00000000755	ENSMUSG00000000739	Sult5a1	8:119910359-124345724	G1	G2	NOTEST	0.233544	0.0841178	-1.47321	0	1	1	no
ENSMUST00000000756	ENSMUSG00000000740	Rpl13	8:119910359-124345724	G1	G2	OK	863.598	104.408	-3.04813	-2.91886	5e-05	0.000298239	yes
ENSMUST00000000759	ENSMUSG00000000743	Chmp1a	8:119910359-124345724	G1	G2	OK	10.1954	6.67341	-0.611426	-0.166692	0.7406	0.810198	no
ENSMUST00000000767	ENSMUSG00000000751	Rpa1	11:75298165-75348324	G1	G2	OK	5.59557	4.03202	-0.472781	-1.69786	0.0035	0.0147649	yes
ENSMUST00000000769	ENSMUSG00000000753	Serpinf1	11:75409768-75422701	G1	G2	OK	2.53292	5.49422	1.11711	1.6745	0.00655	0.0257485	yes
ENSMUST00000000776	ENSMUSG00000000759	Tubgcp3	8:12614276-12679229	G1	G2	OK	1.79763	3.42616	0.930497	1.67431	0.0117	0.0425897	yes
ENSMUST00000000783	ENSMUSG00000000766	Oprm1	10:6740628-7052478	G1	G2	NOTEST	0	0	0	0	1	1	no
ENSMUST00000000793	ENSMUSG00000000776	Polr3d	14:70438747-70443471	G1	G2	OK	6.81058	2.71968	-1.32434	-3.45191	5e-05	0.000298239	yes
ENSMUST00000000804	ENSMUSG00000000787	Ddx3x	X:13280969-13294052	G1	G2	OK	73.8696	48.4802	-0.607585	-2.30729	5e-05	0.000298239	yes
ENSMUST00000000808	ENSMUSG00000000791	Il12rb1	8:70808448-70821424	G1	G2	NOTEST	0.141806	0	-0.191318	0	1	1	no
ENSMUST00000000809	ENSMUSG00000000792	Slc5a5	8:70882888-70892757	G1	G2	NOTEST	0.0102743	0.0346658	1.75448	0	1	1	no
ENSMUST00000000811	ENSMUSG00000000794	Kcnn3	3:89520163-89675132	G1	G2	NOTEST	0.322159	0.11009	-1.54909	0	1	1	no
ENSMUST00000000821	ENSMUSG00000000804	Usp32	11:84984441-85140161	G1	G2	OK	0.924986	1.48407	0.682057	0.742351	0.20165	0.365447	no
ENSMUST00000000828	ENSMUSG00000000811	Txnrd3	6:89643987-89675529	G1	G2	OK	1.97854	0.897216	-1.14091	-3.00875	5e-05	0.000298239	yes
ENSMUST00000000834	ENSMUSG00000000817	Fasl	1:161780688-161788495	G1	G2	NOTEST	0.0322972	0	-0.0458584	0	1	1	no
ENSMUST00000000844	ENSMUSG00000000827	Tpd52l2	2:181497141-181517966	G1	G2	OK	5.37878	4.75939	-0.176502	-0.462613	0.4128	0.547254	no
ENSMUST00000000881	ENSMUSG00000000861	Bcl11a	11:24078055-24174123	G1	G2	NOTEST	0.0475409	0.0331196	-0.521483	0	1	1	no
ENSMUST00000000889	ENSMUSG00000000869	Il4	11:53602981-53618669	G1	G2	NOTEST	0	0	0	0	1	1	no
ENSMUST00000000894	ENSMUSG00000027490	E2f1	2:154559406-154569892	G1	G2	OK	0.716926	0.517175	-0.471173	-0.667499	0.2448	0.39921	no
ENSMUST00000000895	ENSMUSG00000027489	Necab3	2:154544398-154558890	G1	G2	NOTEST	0.000111886	3.79417e-05	-1.56017	0	1	1	no
ENSMUST00000000896	ENSMUSG00000000876	Pxmp4	2:154585757-154603708	G1	G2	OK	4.99167	1.97552	-1.33729	-4.37605	5e-05	0.000298239	yes
ENSMUST00000000901	ENSMUSG00000000881	Dlg3	X:100767721-100818410	G1	G2	NOTEST	6.53417e-13	6.32758e-14	-3.36828	0	1	1	no
ENSMUST00000000904	ENSMUSG00000000884	Gnb1l	16:18498767-18566679	G1	G2	NOTEST	6.63316e-07	0.000148279	7.8044	0	1	1	no
ENSMUST00000000910	ENSMUSG00000000889	Dbh	2:27165232-27183200	G1	G2	NOTEST	0	0.00491903	0.00707926	0	1	1	no
ENSMUST00000000924	ENSMUSG00000000901	Mmp11	10:75923221-75932502	G1	G2	OK	0.118213	11.0657	6.54855	5.39663	0.01715	0.0589671	no
ENSMUST00000000925	ENSMUSG00000000902	Smarcb1	10:75896768-75921617	G1	G2	OK	1.37676	2.41436	0.810367	0.853629	0.14495	0.30007	no
ENSMUST00000000926	ENSMUSG00000000903	Vpreb3	10:75943056-75949657	G1	G2	NOTEST	0.18705	0.0244203	-2.93727	0	1	1	no
ENSMUST00000000939	ENSMUSG00000000915	Hip1r	5:123973627-124032270	G1	G2	OK	6.38168	5.02023	-0.346182	-1.38526	0.01545	0.0540968	no
ENSMUST00000000940	ENSMUSG00000000916	Nsun5	5:135369952-135394546	G1	G2	OK	1.71022	0.42554	-2.00682	-2.31381	0.0016	0.00734574	yes
ENSMUST00000000958	ENSMUSG00000000934	Top1mt	15:75657034-75678800	G1	G2	OK	2.57547	2.41966	-0.0900297	-0.25569	0.65305	0.743459	no
ENSMUST00000000964	ENSMUSG00000029844	Hoxa1	6:52155589-52162119	G1	G2	NOTEST	1.18379e-05	0.0225402	10.8949	0	1	1	no
ENSMUST00000000984	ENSMUSG00000000958	Slc7a7	14:54360840-54417780	G1	G2	NOTEST	0.434769	6.03846e-05	-12.8138	0	1	1	no
ENSMUST00000000985	ENSMUSG00000000959	Oxa1l	14:54360840-54417780	G1	G2	OK	5.5745	3.34721	-0.735883	-2.29819	0.0002	0.00109739	yes
ENSMUST00000001002	ENSMUSG00000000976	Heatr6	11:83753695-83783754	G1	G2	OK	0.833632	1.3177	0.660538	1.24919	0.0463	0.13264	no
ENSMUST00000001008	ENSMUSG00000000982	Ccl3	11:83647843-83649355	G1	G2	NOTEST	0.0909863	0.0720384	-0.336882	0	1	1	no
ENSMUST00000001009	ENSMUSG00000000983	Wfdc18	11:83709014-83711348	G1	G2	NOTEST	0.491281	0.510595	0.0556305	0	1	1	no
ENSMUST00000001027	ENSMUSG00000063558	Aox1	1:58029930-58106413	G1	G2	NOTEST	0.143444	0.301602	1.07216	0	1	1	no
ENSMUST00000001036	ENSMUSG00000032175	Tyk2	9:21074167-21128393	G1	G2	OK	2.33005	1.60139	-0.54103	-1.18265	0.0438	0.127029	no
ENSMUST00000001040	ENSMUSG00000001014	Icam4	9:21029372-21030531	G1	G2	NOTEST	0.0383653	0.0290562	-0.400955	0	1	1	no
ENSMUST00000001042	ENSMUSG00000001016	Ilf2	3:90476125-90491033	G1	G2	OK	3.8654	4.63071	0.260617	0.466325	0.4207	0.553836	no
ENSMUST00000001043	ENSMUSG00000001017	Chtop	3:90498955-90509498	G1	G2	OK	1.61501	4.97879	1.62425	2.15784	0.00185	0.00835218	yes
ENSMUST00000001046	ENSMUSG00000001020	S100a4	3:90560555-90606045	G1	G2	OK	4.03394	3.86932	-0.0601091	-0.11004	0.8515	0.890288	no
ENSMUST00000001047	ENSMUSG00000001021	S100a3	3:90560555-90606045	G1	G2	NOTEST	0	0.0204259	0.0291714	0	1	1	no
ENSMUST00000001049	ENSMUSG00000001023	S100a5	3:90608522-90611780	G1	G2	NOTEST	0	0.0444446	0.062736	0	1	1	no
ENSMUST00000001051	ENSMUSG00000001025	S100a6	3:90612881-90624181	G1	G2	OK	13.3084	15.2228	0.1939	0.375084	0.5134	0.631176	no
ENSMUST00000001055	ENSMUSG00000001029	Icam2	11:106377655-106388075	G1	G2	OK	0.905008	0.03838	-4.5595	-2.63057	0.0752	0.191485	no
ENSMUST00000001059	ENSMUSG00000020715	Ern1	11:106394649-106487852	G1	G2	OK	7.90679	4.11772	-0.941245	-3.69097	5e-05	0.000298239	yes
ENSMUST00000001063	ENSMUSG00000001036	Epn2	11:61517248-61579687	G1	G2	OK	9.3605e-05	0.60868	12.6668	0.0643316	0.049	0.138332	no
ENSMUST00000001079	ENSMUSG00000001052	Sec24b	3:129982758-130061553	G1	G2	OK	2.46666	6.02113	1.28748	4.25765	5e-05	0.000298239	yes
ENSMUST00000001080	ENSMUSG00000001053	N4bp3	11:51643062-51650842	G1	G2	OK	0.371276	0.545086	0.553992	0.91242	0.1153	0.258992	no
ENSMUST00000001081	ENSMUSG00000001054	Rmnd5b	11:51619734-51635896	G1	G2	OK	3.38518	2.17779	-0.636369	-1.10615	0.0549	0.150712	no
ENSMUST00000001083	ENSMUSG00000001056	Nhp2	11:51619734-51635896	G1	G2	OK	0.618618	0.244656	-1.33829	-0.500915	0.438	0.568295	no
ENSMUST00000001092	ENSMUSG00000001065	Zfp276	8:119910359-124345724	G1	G2	OK	1.37634	1.05714	-0.380673	-0.0548717	0.8016	0.854976	no
ENSMUST00000001108	ENSMUSG00000029106	Add1	5:34573663-34632308	G1	G2	NOTEST	0.109826	0.114513	0.0602844	0	1	1	no
ENSMUST00000001109	ENSMUSG00000001082	Mfsd10	5:34633641-34637212	G1	G2	OK	0.997062	1.35054	0.437776	0.367634	0.44355	0.572715	no
ENSMUST00000001112	ENSMUSG00000052783	Grk4	5:34660378-34755305	G1	G2	NOTEST	0.163142	0.0708737	-1.2028	0	1	1	no
ENSMUST00000001115	ENSMUSG00000074886	Grk6	13:55445333-55460925	G1	G2	OK	4.83331	2.06584	-1.22628	-3.98097	5e-05	0.000298239	yes
ENSMUST00000001116	ENSMUSG00000001089	Luzp1	4:136469760-136602723	G1	G2	OK	0.353026	3.22131	3.1898	1.42952	0.2183	0.380587	no
ENSMUST00000001122	ENSMUSG00000001095	Slc13a2	11:78394484-78422217	G1	G2	NOTEST	0	0.009485	0.0136195	0	1	1	no
ENSMUST00000001125	ENSMUSG00000001098	Kctd10	5:114289165-114380508	G1	G2	OK	0.983475	2.09949	1.09408	1.02016	0.09055	0.220128	no
ENSMUST00000001126	ENSMUSG00000020829	Slc46a1	11:78465696-78472059	G1	G2	OK	2.73849	0.788776	-1.79569	-3.58522	5e-05	0.000298239	yes
ENSMUST00000001127	ENSMUSG00000001100	Poldip2	11:78512192-78522736	G1	G2	OK	19.7618	5.75335	-1.78024	-6.37837	5e-05	0.000298239	yes
ENSMUST00000001130	ENSMUSG00000001103	Sebox	11:78503446-78505081	G1	G2	NOTEST	0.000188964	9.55643e-05	-0.983569	0	1	1	no
ENSMUST00000001147	ENSMUSG00000001119	Col6a1	10:76708791-76726168	G1	G2	OK	15.6716	11.7156	-0.419727	-1.85426	0.0011	0.00522711	yes
ENSMUST00000001148	ENSMUSG00000001120	Pcbp3	10:76761856-76961887	G1	G2	NOTEST	0.414854	0.279262	-0.570985	0	1	1	no
ENSMUST00000001155	ENSMUSG00000001127	Araf	X:20797813-20921004	G1	G2	OK	4.59475	2.11707	-1.11792	-1.88482	0.00475	0.0193721	yes
ENSMUST00000001156	ENSMUSG00000001128	Cfp	X:20925453-20931555	G1	G2	OK	1.77787	0.471454	-1.91496	-3.33216	5e-05	0.000298239	yes
ENSMUST00000001162	ENSMUSG00000001134	Uxt	X:20933394-20986737	G1	G2	OK	2.03377	1.5373	-0.40376	-0.273712	0.6466	0.738343	no
ENSMUST00000001166	ENSMUSG00000001138	Cnnm3	1:36511866-36528237	G1	G2	OK	0.657604	1.41877	1.10935	2.21412	0.00225	0.00995233	yes
ENSMUST00000001171	ENSMUSG00000001143	Lman2l	1:36372290-36445271	G1	G2	NOTEST	0.0901914	0.0585474	-0.623384	0	1	1	no
ENSMUST00000001172	ENSMUSG00000067653	Ankrd23	1:36530187-36547201	G1	G2	OK	1.81131	1.09731	-0.723056	-1.36054	0.02485	0.0805081	no
ENSMUST00000001179	ENSMUSG00000001151	Pcnt	10:76351253-76442912	G1	G2	OK	1.29032	3.68167	1.51263	6.0505	5e-05	0.000298239	yes
ENSMUST00000001181	ENSMUSG00000020241	Col6a2	10:76595761-76623630	G1	G2	OK	8.23999	1.67774	-2.29612	-7.48036	5e-05	0.000298239	yes
ENSMUST00000001183	ENSMUSG00000001155	Ftcd	10:76575647-76590338	G1	G2	NOTEST	0.0545908	0	-0.0766833	0	1	1	no
ENSMUST00000001184	ENSMUSG00000001156	Mxd1	6:86647041-86669161	G1	G2	OK	2.3195	0.998027	-1.21667	-3.66154	5e-05	0.000298239	yes
ENSMUST00000001185	ENSMUSG00000001157	Gmcl1	6:86691767-86733383	G1	G2	OK	2.61826	3.42468	0.387363	1.27195	0.02715	0.0865863	no
ENSMUST00000001186	ENSMUSG00000001158	Snrnp27	6:86675150-86684522	G1	G2	OK	16.7023	19.0305	0.188263	0.69499	0.2295	0.388849	no
ENSMUST00000001187	ENSMUSG00000029994	Anxa4	6:86733488-86793584	G1	G2	OK	19.955	94.9348	2.25019	8.45014	5e-05	0.000298239	yes
ENSMUST00000001202	ENSMUSG00000001173	Ocrl	X:47912386-47965868	G1	G2	OK	2.96742	2.21799	-0.419953	-1.36638	0.0182	0.0620186	no
ENSMUST00000001204	ENSMUSG00000001175	Calm1	12:100199434-100209814	G1	G2	NOTEST	2.31905e-05	9.25674e-05	1.99697	0	1	1	no
ENSMUST00000001226	ENSMUSG00000022436	Sh3bp1	15:78899666-78919517	G1	G2	OK	0.0857112	1.16524	3.765	2.53003	0.02255	0.0741777	no
ENSMUST00000001240	ENSMUSG00000001211	Agpat3	10:78269177-78352489	G1	G2	OK	1.31658	2.00479	0.606656	1.33846	0.02295	0.0753579	no
ENSMUST00000001242	ENSMUSG00000053329	D10Jhu81e	10:78162066-78169768	G1	G2	OK	27.6577	6.10084	-2.1806	-8.11889	5e-05	0.000298239	yes
ENSMUST00000001247	ENSMUSG00000029130	Rnf32	5:29195991-29228457	G1	G2	NOTEST	0.000321283	0.207717	9.33656	0	1	1	no
ENSMUST00000001253	ENSMUSG00000020651	Slc26a4	12:31519826-31559969	G1	G2	NOTEST	0	0.0032837	0.00472962	0	1	1	no
ENSMUST00000001254	ENSMUSG00000001225	Slc26a3	12:31390870-31473917	G1	G2	NOTEST	2.11249e-44	0.0829556	141.494	0	1	1	no
ENSMUST00000001256	ENSMUSG00000001227	Sema6b	17:56123084-56140343	G1	G2	NOTEST	0.271724	0.275481	0.0198095	0	1	1	no
ENSMUST00000001258	ENSMUSG00000001228	Uhrf1	17:56303320-56323486	G1	G2	OK	1.20281	1.11731	-0.106378	-0.0722313	0.8845	0.91395	no
ENSMUST00000001279	ENSMUSG00000001247	Lsr	7:30916982-30973464	G1	G2	OK	0.525901	0.668725	0.346622	0.116572	0.84645	0.886769	no
ENSMUST00000001280	ENSMUSG00000001248	Gramd1a	7:31130126-31170641	G1	G2	OK	4.71094	0.519286	-3.18141	-3.94662	5e-05	0.000298239	yes
ENSMUST00000001284	ENSMUSG00000026641	Usf1	1:171411312-171420352	G1	G2	OK	2.19102	1.70749	-0.359725	-0.42016	0.46635	0.592288	no
ENSMUST00000001304	ENSMUSG00000001270	Ckb	12:111669354-111672338	G1	G2	OK	1.64485	8.71457	2.40547	6.6591	5e-05	0.000298239	yes
ENSMUST00000001319	ENSMUSG00000001300	Efnb2	8:8617433-8660773	G1	G2	OK	0.41612	9.22422	4.47035	11.4896	5e-05	0.000298239	yes
ENSMUST00000001326	ENSMUSG00000001280	Sp1	15:102406142-102436404	G1	G2	OK	5.74983	9.41057	0.710764	2.72002	5e-05	0.000298239	yes
ENSMUST00000001327	ENSMUSG00000001281	Itgb7	15:102215994-102231935	G1	G2	NOTEST	0.12369	0.0376547	-1.71583	0	1	1	no
ENSMUST00000001331	ENSMUSG00000001285	Myg1	15:102326115-102338139	G1	G2	NOTEST	7.64059e-07	7.25906e-06	3.24803	0	1	1	no
ENSMUST00000001335	ENSMUSG00000001289	Pfdn5	15:102326115-102338139	G1	G2	OK	38.6419	17.0547	-1.18	-1.92939	0.0017	0.00774953	yes
ENSMUST00000001339	ENSMUSG00000001305	Rrp15	1:186720977-186749358	G1	G2	OK	9.9468	5.32255	-0.902115	-2.77433	5e-05	0.000298239	yes
ENSMUST00000001347	ENSMUSG00000001313	Rnd2	11:101458744-101471853	G1	G2	OK	0.524085	0.450169	-0.219334	-0.091651	0.8881	0.916688	no
ENSMUST00000001384	ENSMUSG00000001349	Cnn1	9:22099280-22109630	G1	G2	OK	0.215781	4.33955	4.3299	6.91864	5e-05	0.000298239	yes
ENSMUST00000001402	ENSMUSG00000001366	Fbxo9	9:78081498-78109065	G1	G2	OK	4.41774	4.44325	0.00830543	0.0111023	0.9834	0.985813	no
ENSMUST00000001412	ENSMUSG00000001376	Ccdc132	6:3498381-3603531	G1	G2	OK	5.18569	2.614	-0.988277	-2.36406	0.0001	0.000573526	yes
ENSMUST00000001415	ENSMUSG00000006050	Sra1	18:36666680-36683861	G1	G2	OK	1.26655	3.09471	1.2889	1.52189	0.0184	0.0625957	no
ENSMUST00000001416	ENSMUSG00000001380	Hars	18:36766529-36792562	G1	G2	OK	32.5497	7.00687	-2.2158	-7.91609	5e-05	0.000298239	yes
ENSMUST00000001419	ENSMUSG00000001383	Zmat2	18:36793922-36799660	G1	G2	OK	5.84429	10.9635	0.907611	3.5792	5e-05	0.000298239	yes
ENSMUST00000001439	ENSMUSG00000001403	Ube2c	2:164769897-164779967	G1	G2	NOTEST	1.02783e-07	0.0198995	17.5628	0	1	1	no
ENSMUST00000001451	ENSMUSG00000001415	Smg5	3:88336259-88362338	G1	G2	OK	7.12602	2.9891	-1.25339	-4.40796	5e-05	0.000298239	yes
ENSMUST00000001452	ENSMUSG00000001416	Cct3	3:88297115-88321767	G1	G2	OK	28.2615	20.16	-0.487337	-1.95929	0.0009	0.00436086	yes
ENSMUST00000001454	ENSMUSG00000001418	Glmp	3:88325022-88336148	G1	G2	OK	1.12377	0.444675	-1.33752	-0.536735	0.495	0.615595	no
ENSMUST00000001455	ENSMUSG00000001419	Mef2d	3:88142371-88177785	G1	G2	OK	3.30262	1.85539	-0.831885	-2.53856	5e-05	0.000298239	yes
ENSMUST00000001456	ENSMUSG00000001420	Tmem79	3:88325022-88336148	G1	G2	OK	0.654977	0.658483	0.00770236	0.00708786	0.9894	0.990512	no
ENSMUST00000001460	ENSMUSG00000001424	Snd1	6:28475138-28935162	G1	G2	OK	132.23	15.0462	-3.13559	-10.5834	5e-05	0.000298239	yes
ENSMUST00000001479	ENSMUSG00000001440	Kpnb1	11:97159713-97187881	G1	G2	OK	20.233	14.4012	-0.49052	-2.07366	0.00015	0.000839357	yes
ENSMUST00000001480	ENSMUSG00000001441	Npepps	11:97205841-97282897	G1	G2	OK	2.83492	8.72036	1.62108	4.5466	5e-05	0.000298239	yes
ENSMUST00000001484	ENSMUSG00000001444	Tbx21	11:97098070-97115331	G1	G2	NOTEST	0.0123943	0.00411766	-1.58978	0	1	1	no
ENSMUST00000001485	ENSMUSG00000001445	Mrpl10	11:97041559-97068904	G1	G2	OK	7.69169	4.49406	-0.775283	-2.24644	0.00035	0.00184494	yes
ENSMUST00000001497	ENSMUSG00000022219	Cideb	14:55745692-55758458	G1	G2	OK	0.244751	0.816642	1.73839	0.973704	0.15415	0.311974	no
ENSMUST00000001507	ENSMUSG00000001467	Cyp51	5:3928053-4104746	G1	G2	OK	4.82707	8.97701	0.895088	1.23144	0.0348	0.106092	no
ENSMUST00000001513	ENSMUSG00000001473	Tubb6	18:67390716-67402748	G1	G2	OK	3.90672	5.56614	0.510717	1.68432	0.00335	0.0142098	yes
ENSMUST00000001520	ENSMUSG00000031967	Afg3l1	8:119910359-124345724	G1	G2	OK	6.93184	3.23817	-1.09806	-0.338238	0.63315	0.727554	no
ENSMUST00000001522	ENSMUSG00000001482	Def8	8:119910359-124345724	G1	G2	OK	0.842	0.0462098	-4.18755	-0.216777	0.2844	0.43215	no
ENSMUST00000001534	ENSMUSG00000001494	Sost	11:101962457-101967015	G1	G2	NOTEST	0	0	0	0	1	1	no
ENSMUST00000001536	ENSMUSG00000001496	Nkx2-1	12:56531957-56607476	G1	G2	NOTEST	1.52387e-06	1.93522e-06	0.344756	0	1	1	no
ENSMUST00000001538	ENSMUSG00000001497	Pax9	12:56689917-57197472	G1	G2	NOTEST	0	0.008159	0.0117232	0	1	1	no
ENSMUST00000001544	ENSMUSG00000023186	Vwa5a	9:38718267-38743337	G1	G2	OK	2.11217	4.26741	1.01464	2.66541	5e-05	0.000298239	yes
ENSMUST00000001547	ENSMUSG00000001506	Col1a1	11:94936223-94953042	G1	G2	OK	7.86988	53.5023	2.76519	10.1976	5e-05	0.000298239	yes
ENSMUST00000001548	ENSMUSG00000001507	Itga3	11:95044473-95076801	G1	G2	OK	2.0564	14.0067	2.76792	8.89681	5e-05	0.000298239	yes
ENSMUST00000001559	ENSMUSG00000001518	Itfg2	6:128362966-128424931	G1	G2	OK	1.43559	0.992189	-0.532956	-0.872903	0.13225	0.282711	no
ENSMUST00000001561	ENSMUSG00000001520	Nrip2	6:128362966-128424931	G1	G2	NOTEST	0.22211	0.268614	0.274257	0	1	1	no
ENSMUST00000001562	ENSMUSG00000001521	Tulp3	6:128321160-128355851	G1	G2	OK	0.26945	4.06069	3.91364	6.91965	5e-05	0.000298239	yes
ENSMUST00000001565	ENSMUSG00000001524	Gtf2h4	17:35667729-35673739	G1	G2	OK	2.14625	1.09107	-0.976077	-1.82331	0.0031	0.0132481	yes
ENSMUST00000001566	ENSMUSG00000001525	Tubb5	17:35833920-35838306	G1	G2	OK	26.3918	47.2212	0.839346	3.65883	5e-05	0.000298239	yes
ENSMUST00000001569	ENSMUSG00000059714	Flot1	17:35823229-35832791	G1	G2	OK	4.14013	10.5477	1.34918	4.39636	5e-05	0.000298239	yes
ENSMUST00000001583	ENSMUSG00000001542	Ell2	13:75707483-75772356	G1	G2	OK	46.7304	4.90514	-3.252	-13.3748	5e-05	0.000298239	yes
ENSMUST00000001592	ENSMUSG00000001552	Jup	11:100368957-100397763	G1	G2	OK	6.29597	8.71513	0.469093	1.16513	0.0607	0.1628	no
ENSMUST00000001595	ENSMUSG00000001555	Fkbp10	11:100415696-100441808	G1	G2	OK	1.23918	3.41445	1.46226	3.02091	5e-05	0.000298239	yes
ENSMUST00000001599	ENSMUSG00000001558	Klhl10	11:100441916-100457022	G1	G2	NOTEST	0.0555689	0.0791822	0.510897	0	1	1	no
ENSMUST00000001608	ENSMUSG00000001566	Mnx1	5:29473033-29478470	G1	G2	NOTEST	1.6571e-06	0.0178546	13.3953	0	1	1	no
ENSMUST00000001611	ENSMUSG00000001569	Nom1	5:29434663-29457843	G1	G2	OK	1.5852	2.40802	0.603183	2.38346	0.0001	0.000573526	yes
ENSMUST00000001619	ENSMUSG00000001576	Ergic1	17:26554253-26656931	G1	G2	OK	10.7655	2.90841	-1.88812	-2.11596	0.00105	0.0050087	yes
ENSMUST00000001620	ENSMUSG00000027680	Fxr1	3:34019942-34081321	G1	G2	NOTEST	0.210022	0.364748	0.796356	0	1	1	no
ENSMUST00000001626	ENSMUSG00000001583	Tnk1	11:69846375-69858730	G1	G2	OK	1.73825	2.12899	0.292531	0.609966	0.2691	0.418331	no
ENSMUST00000001631	ENSMUSG00000001588	Acap1	11:69881566-69895539	G1	G2	NOTEST	6.47847e-06	1.24821e-06	-2.37579	0	1	1	no
ENSMUST00000001652	ENSMUSG00000021070	Bdkrb2	12:105563171-105593071	G1	G2	OK	0.54117	1.51533	1.48548	2.69407	5e-05	0.000298239	yes
ENSMUST00000001667	ENSMUSG00000001622	Csn3	5:87908578-88008534	G1	G2	NOTEST	0	0.0116875	0.0167637	0	1	1	no
ENSMUST00000001672	ENSMUSG00000001627	Ifrd1	12:40201566-40248504	G1	G2	OK	14.3549	2.33406	-2.62064	-5.20278	5e-05	0.000298239	yes
ENSMUST00000001675	ENSMUSG00000001630	Stk38l	6:146724994-146778812	G1	G2	OK	1.4292	4.12727	1.52998	4.84225	5e-05	0.000298239	yes
ENSMUST00000001699	ENSMUSG00000022484	Hoxc10	15:102966795-103017429	G1	G2	NOTEST	0	0	0	0	1	1	no
ENSMUST00000001700	ENSMUSG00000001655	Hoxc13	15:102921102-102928814	G1	G2	NOTEST	0.0116886	0.014988	0.358708	0	1	1	no
ENSMUST00000001701	ENSMUSG00000001656	Hoxc11	15:102954426-102957708	G1	G2	NOTEST	0	0.0114969	0.0164919	0	1	1	no
ENSMUST00000001703	ENSMUSG00000001657	Hoxc8	15:102966795-103017429	G1	G2	NOTEST	0	3.28186e-06	4.73472e-06	0	1	1	no
ENSMUST00000001706	ENSMUSG00000036139	Hoxc9	15:102966795-103017429	G1	G2	NOTEST	0	0.0395829	0.0560048	0	1	1	no
ENSMUST00000001709	ENSMUSG00000022485	Hoxc5	15:102966795-103017429	G1	G2	NOTEST	0.0291598	0.0154391	-0.917391	0	1	1	no
ENSMUST00000001711	ENSMUSG00000001661	Hoxc6	15:102966795-103017429	G1	G2	NOTEST	0	0.144055	0.194156	0	1	1	no
ENSMUST00000001712	ENSMUSG00000020196	Cabin1	10:75646109-75764357	G1	G2	OK	2.06102	4.47255	1.11774	4.58177	5e-05	0.000298239	yes
ENSMUST00000001713	ENSMUSG00000001663	Gstt1	10:75783812-75798584	G1	G2	OK	17.0134	5.78745	-1.55567	-5.13028	5e-05	0.000298239	yes
ENSMUST00000001715	ENSMUSG00000001665	Gstt3	10:75771229-75781414	G1	G2	OK	11.0885	2.82994	-1.97022	-5.5241	5e-05	0.000298239	yes
ENSMUST00000001716	ENSMUSG00000001666	Ddt	10:75771229-75781414	G1	G2	OK	30.5952	6.97483	-2.13308	-4.99642	5e-05	0.000298239	yes
ENSMUST00000001720	ENSMUSG00000001670	Tat	8:109990436-109999803	G1	G2	NOTEST	0.396875	0.00432932	-6.5184	0	1	1	no
ENSMUST00000001722	ENSMUSG00000001672	Marveld3	8:109947913-109962203	G1	G2	OK	2.01391	2.82584	0.488681	0.806166	0.1662	0.326764	no
ENSMUST00000001724	ENSMUSG00000001674	Ddx18	1:121553834-121567989	G1	G2	OK	11.571	5.46297	-1.08276	-4.23982	5e-05	0.000298239	yes
ENSMUST00000001757	ENSMUSG00000001707	Eef1e1	13:38645697-38659028	G1	G2	OK	13.8614	6.51699	-1.0888	-3.6539	5e-05	0.000298239	yes
ENSMUST00000001780	ENSMUSG00000001729	Akt1	12:112653820-112674884	G1	G2	OK	55.5374	15.8669	-1.80744	-7.36922	5e-05	0.000298239	yes
ENSMUST00000001790	ENSMUSG00000001739	Cldn15	5:136966615-136975858	G1	G2	OK	0.381149	0.937545	1.29853	0.754482	0.1156	0.259448	no
ENSMUST00000001792	ENSMUSG00000001741	Il16	7:83631958-83745726	G1	G2	NOTEST	0.210297	0.049043	-2.10031	0	1	1	no
ENSMUST00000001801	ENSMUSG00000001750	Tcirg1	19:3896049-3907133	G1	G2	OK	4.2198	1.8605	-1.18148	-2.67863	5e-05	0.000298239	yes
ENSMUST00000001802	ENSMUSG00000001751	Naglu	11:101070011-101077672	G1	G2	OK	3.92694	3.4376	-0.192002	-0.661892	0.2468	0.400085	no
ENSMUST00000001806	ENSMUSG00000001755	Coasy	11:101082564-101086619	G1	G2	OK	11.0642	2.69022	-2.04011	-5.1097	5e-05	0.000298239	yes
ENSMUST00000001809	ENSMUSG00000022283	Pabpc1	15:36595660-36608973	G1	G2	OK	24.6503	111.267	2.17434	8.04506	5e-05	0.000298239	yes
ENSMUST00000001812	ENSMUSG00000001761	Smo	6:29735502-29761365	G1	G2	OK	4.1544	5.89213	0.504148	1.96943	0.00075	0.00369279	yes
ENSMUST00000001818	ENSMUSG00000001767	Crnkl1	2:145917478-146215039	G1	G2	OK	5.15637	6.38312	0.307905	1.20419	0.03725	0.111853	no
ENSMUST00000001824	ENSMUSG00000001773	Folh1	7:86719351-86775864	G1	G2	NOTEST	2.37918e-05	0.49686	14.3501	0	1	1	no
ENSMUST00000001825	ENSMUSG00000001774	Chordc1	9:18292266-18314000	G1	G2	OK	16.9285	17.2147	0.0241873	0.105253	0.8472	0.887101	no
ENSMUST00000001826	ENSMUSG00000043943	Naalad2	9:18321950-18402995	G1	G2	NOTEST	0.000777273	0.000376523	-1.04568	0	1	1	no
ENSMUST00000001834	ENSMUSG00000001783	Rtcb	10:85927680-85957823	G1	G2	OK	65.2248	16.011	-2.02635	-8.6672	5e-05	0.000298239	yes
ENSMUST00000001836	ENSMUSG00000001785	Pwp1	10:85871830-85889096	G1	G2	OK	9.64842	4.44614	-1.11774	-3.55053	5e-05	0.000298239	yes
ENSMUST00000001837	ENSMUSG00000001786	Fbxo7	10:86020440-86051873	G1	G2	NOTEST	1.84491e-05	2.09261e-05	0.181753	0	1	1	no
ENSMUST00000001845	ENSMUSG00000001794	Capns1	7:30186941-30195164	G1	G2	OK	10.133	2.24118	-2.17672	-2.47051	0.0009	0.00436086	yes
ENSMUST00000001854	ENSMUSG00000030495	Slc7a10	7:35186384-35215498	G1	G2	NOTEST	0	0.0131587	0.0188602	0	1	1	no
ENSMUST00000001867	ENSMUSG00000001815	Evx2	2:74652990-74659557	G1	G2	NOTEST	0	0.00237081	0.00341631	0	1	1	no
ENSMUST00000001872	ENSMUSG00000001819	Hoxd13	2:74668309-74671599	G1	G2	NOTEST	0	0	0	0	1	1	no
ENSMUST00000001878	ENSMUSG00000001823	Hoxd12	2:74675012-74677705	G1	G2	NOTEST	0	0	0	0	1	1	no
ENSMUST00000001882	ENSMUSG00000001827	Folr1	7:101858330-101870788	G1	G2	NOTEST	3.80092e-16	1.66544e-13	8.77534	0	1	1	no
ENSMUST00000001884	ENSMUSG00000001829	Clpb	7:101663632-101790168	G1	G2	OK	2.19246	1.34447	-0.705511	-1.55698	0.00705	0.0274007	yes
ENSMUST00000001900	ENSMUSG00000001844	Zdhhc4	5:143316488-143332704	G1	G2	OK	3.23783	1.95405	-0.728565	-1.45898	0.0139	0.0494322	yes
ENSMUST00000001920	ENSMUSG00000001864	Aif1l	2:31950138-31973442	G1	G2	NOTEST	0.496427	0.217785	-1.18868	0	1	1	no
ENSMUST00000001921	ENSMUSG00000001865	Cpa3	3:20215619-20242181	G1	G2	OK	0.524287	0	-0.608135	NA	5e-05	0.000298239	yes
ENSMUST00000001927	ENSMUSG00000001870	Ltbp1	17:75005567-75392512	G1	G2	NOTEST	0.218127	0.140758	-0.631952	0	1	1	no
ENSMUST00000001950	ENSMUSG00000025139	Tollip	7:141874812-141918507	G1	G2	OK	16.0421	5.06058	-1.66449	-7.01699	5e-05	0.000298239	yes
ENSMUST00000001963	ENSMUSG00000020681	Ace	11:105965607-105989964	G1	G2	OK	2.22022	1.19286	-0.896278	-1.62309	0.00625	0.0246669	yes
ENSMUST00000001964	ENSMUSG00000020681	Ace	11:105965607-105989964	G1	G2	NOTEST	0.0776291	0.0216031	-1.84536	0	1	1	no
ENSMUST00000001965	ENSMUSG00000001901	Kcnh6	11:106008123-106034549	G1	G2	NOTEST	0.0885382	0	-0.122392	0	1	1	no
ENSMUST00000001974	ENSMUSG00000001909	Trmt1	8:84670482-84699808	G1	G2	NOTEST	0.116413	0.338284	1.53899	0	1	1	no
ENSMUST00000001975	ENSMUSG00000001910	Nacc1	8:84670482-84699808	G1	G2	OK	5.13215	6.88073	0.422999	1.40931	0.01575	0.0549865	no
ENSMUST00000001984	ENSMUSG00000007209	Ceacam9	7:16721928-16726132	G1	G2	NOTEST	0	0	0	0	1	1	no
ENSMUST00000001989	ENSMUSG00000001924	Uba1	X:20658325-20683179	G1	G2	OK	43.256	22.2281	-0.960515	-3.87009	5e-05	0.000298239	yes
ENSMUST00000002007	ENSMUSG00000001942	Siae	9:37613846-37648318	G1	G2	OK	2.08373	2.61106	0.325466	1.08714	0.0595	0.160274	no
ENSMUST00000002008	ENSMUSG00000001943	Vsig2	9:37539254-37544205	G1	G2	OK	9.44364	0.153651	-5.94161	-5.91041	0.00025	0.0013523	yes
ENSMUST00000002011	ENSMUSG00000001946	Esam	9:37528077-37538319	G1	G2	OK	3.87164	0.108574	-5.1562	-5.40929	0.0006	0.00301581	yes
ENSMUST00000002013	ENSMUSG00000001948	Spa17	9:37603294-37613720	G1	G2	OK	0.760754	8.33082	3.45296	5.06386	5e-05	0.000298239	yes
ENSMUST00000002025	ENSMUSG00000025519	Tktl2	8:66511755-66518335	G1	G2	NOTEST	0	0	0	0	1	1	no
ENSMUST00000002029	ENSMUSG00000001964	Emd	X:74254686-74261548	G1	G2	OK	4.25306	3.73601	-0.187005	-0.485057	0.4003	0.536747	no
ENSMUST00000002043	ENSMUSG00000078622	Ccdc47	11:106163329-106216344	G1	G2	OK	9.33713	11.9586	0.356995	1.35441	0.01815	0.0618786	no
ENSMUST00000002044	ENSMUSG00000020700	Map3k3	11:106084612-106155446	G1	G2	OK	3.93165	3.95184	0.00739045	0.0274783	0.9636	0.971094	no
ENSMUST00000002048	ENSMUSG00000001983	Taco1	11:106065076-106073612	G1	G2	OK	3.05773	2.59598	-0.236184	-0.616073	0.2854	0.433082	no
ENSMUST00000002053	ENSMUSG00000001988	Npas1	7:16455720-16476780	G1	G2	NOTEST	0.0289125	0.0110763	-1.38423	0	1	1	no
ENSMUST00000002063	ENSMUSG00000001998	Ap4e1	2:127008716-127067909	G1	G2	OK	1.28307	1.78717	0.478079	1.34962	0.01955	0.0658691	no
ENSMUST00000002064	ENSMUSG00000001999	Blvra	2:127070664-127097084	G1	G2	OK	4.98261	2.62099	-0.926791	-2.40264	0.0001	0.000573526	yes
ENSMUST00000002073	ENSMUSG00000002020	Ltbp2	12:84783211-84878132	G1	G2	OK	0.0194084	3.6482	7.55436	6.42595	0.1844	0.348082	no
ENSMUST00000002079	ENSMUSG00000031385	Plxnb3	X:73757089-73772514	G1	G2	NOTEST	0.0146451	1.36631e-15	-43.2852	0	1	1	no
ENSMUST00000002080	ENSMUSG00000002006	Pdzd4	X:73793358-73824969	G1	G2	NOTEST	0.235254	0.449463	0.933983	0	1	1	no
ENSMUST00000002081	ENSMUSG00000002007	Srpk3	X:73774404-73778925	G1	G2	NOTEST	3.9273e-07	4.45235e-07	0.18103	0	1	1	no
ENSMUST00000002084	ENSMUSG00000031378	Abcd1	X:73716596-73738534	G1	G2	OK	2.21365	0.797471	-1.47292	-3.98593	5e-05	0.000298239	yes
ENSMUST00000002087	ENSMUSG00000002012	Pnck	X:73655993-73660117	G1	G2	NOTEST	0.000197125	8.04917e-05	-1.2922	0	1	1	no
ENSMUST00000002090	ENSMUSG00000002014	Ssr4	X:73787027-73790830	G1	G2	OK	196.044	4.8965	-5.32328	-8.44665	5e-05	0.000298239	yes
ENSMUST00000002091	ENSMUSG00000002015	Bcap31	X:73686177-73716175	G1	G2	OK	22.065	32.0132	0.536903	2.28577	5e-05	0.000298239	yes
ENSMUST00000002095	ENSMUSG00000002028	Kmt2a	9:44803354-44881296	G1	G2	OK	0.788393	4.83407	2.61625	2.39434	0.03465	0.105709	no
ENSMUST00000002099	ENSMUSG00000002031	Ift46	9:44767907-44792714	G1	G2	OK	0.969989	0.966956	-0.00451825	-0.00495915	0.99245	0.993108	no
ENSMUST00000002100	ENSMUSG00000002032	Tmem25	9:44793775-44799307	G1	G2	NOTEST	9.33846e-05	0.176019	10.8803	0	1	1	no
ENSMUST00000002101	ENSMUSG00000002033	Cd3g	9:44969571-44980431	G1	G2	NOTEST	1.09047e-07	0	-1.57322e-07	0	1	1	no
ENSMUST00000002112	ENSMUSG00000002043	Trappc6a	7:19508669-19516145	G1	G2	OK	15.7482	3.50764	-2.16662	-5.32158	5e-05	0.000298239	yes
ENSMUST00000002121	ENSMUSG00000002052	Supt6	11:78206745-78255496	G1	G2	OK	9.34217	11.8183	0.339194	1.3736	0.01725	0.0592758	no
ENSMUST00000002127	ENSMUSG00000002058	Unc119	11:78343481-78349164	G1	G2	OK	0.83087	2.13478	1.3614	2.2698	0.0004	0.00208352	yes
ENSMUST00000002128	ENSMUSG00000002059	Rab34	11:78188429-78192193	G1	G2	OK	0.945015	5.30165	2.48803	4.39836	5e-05	0.000298239	yes
ENSMUST00000002133	ENSMUSG00000002064	Sdf2	11:78206745-78255496	G1	G2	OK	11.792	7.25347	-0.701065	-1.07463	0.06245	0.166286	no
ENSMUST00000002145	ENSMUSG00000002076	Hsf2bp	17:31944768-32034508	G1	G2	NOTEST	0.107029	0.0593104	-0.851644	0	1	1	no
ENSMUST00000002152	ENSMUSG00000002083	Bbc3	7:16309615-16318205	G1	G2	OK	0.759277	1.05048	0.468358	0.755493	0.20345	0.367234	no
ENSMUST00000002171	ENSMUSG00000002102	Psmc3	2:91054008-91070417	G1	G2	NOTEST	0.151103	0.154457	0.0316663	0	1	1	no
ENSMUST00000002172	ENSMUSG00000002103	Acp2	2:91202884-91236982	G1	G2	OK	3.30875	4.16078	0.330566	1.12589	0.04795	0.136087	no
ENSMUST00000002176	ENSMUSG00000002107	Celf2	2:6539693-7509563	G1	G2	NOTEST	1.70758e-05	0.0553685	11.6629	0	1	1	no
ENSMUST00000002177	ENSMUSG00000002108	Nr1h3	2:91184060-91202834	G1	G2	OK	1.86329	0.49591	-1.9097	-1.19017	0.0897	0.218597	no
ENSMUST00000002180	ENSMUSG00000002111	Spi1	2:91082389-91115756	G1	G2	NOTEST	0.292917	0.0109782	-4.73778	0	1	1	no
ENSMUST00000002198	ENSMUSG00000002129	Sf3a1	11:4160349-4182541	G1	G2	OK	3.45758	4.25741	0.300212	1.17402	0.0425	0.124077	no
ENSMUST00000002259	ENSMUSG00000002190	Clgn	8:83389866-83428552	G1	G2	NOTEST	0	0.00291527	0.00419973	0	1	1	no
ENSMUST00000002274	ENSMUSG00000002204	Napsa	7:44572431-44586862	G1	G2	NOTEST	0.123479	0.183327	0.570147	0	1	1	no
ENSMUST00000002275	ENSMUSG00000002205	Vrk3	7:44731480-44777515	G1	G2	OK	2.22691	2.9224	0.392112	0.917887	0.1178	0.262756	no
ENSMUST00000002280	ENSMUSG00000002210	Smg9	7:24399618-24422778	G1	G2	OK	1.0529	2.03739	0.952344	2.14135	0.00045	0.00232098	yes
ENSMUST00000002284	ENSMUSG00000046223	Plaur	7:24462483-24475968	G1	G2	OK	0.234774	4.62054	4.29872	4.31157	0.0182	0.0620186	no
ENSMUST00000002289	ENSMUSG00000022111	Uchl3	14:101653966-101696124	G1	G2	OK	19.5953	13.2348	-0.566164	-2.11321	0.00025	0.0013523	yes
ENSMUST00000002291	ENSMUSG00000002221	Paxip1	5:27740079-27791691	G1	G2	OK	4.45567	1.49457	-1.57591	-5.01711	5e-05	0.000298239	yes
ENSMUST00000002292	ENSMUSG00000002222	Rmnd5a	6:71388633-71440637	G1	G2	OK	9.60093	6.10466	-0.653263	-2.31846	0.0001	0.000573526	yes
ENSMUST00000002297	ENSMUSG00000002227	Mov10	3:104794835-104818563	G1	G2	OK	0.584817	0.0231134	-4.66118	-1.8121	0.05145	0.143683	no
ENSMUST00000002298	ENSMUSG00000002228	Ppm1j	3:104752726-104786018	G1	G2	NOTEST	0.0579846	0.281257	2.27815	0	1	1	no
ENSMUST00000002303	ENSMUSG00000002233	Rhoc	3:104788374-104794459	G1	G2	OK	6.76886	19.7024	1.54139	4.23238	5e-05	0.000298239	yes
ENSMUST00000002305	ENSMUSG00000042599	Kdm7a	6:39118472-39206789	G1	G2	OK	2.76332	5.09995	0.884079	3.70683	5e-05	0.000298239	yes
ENSMUST00000002310	ENSMUSG00000002240	Prr27	5:87825685-87846387	G1	G2	NOTEST	0	0.00816884	0.0117373	0	1	1	no
ENSMUST00000002318	ENSMUSG00000024220	Zfp523	17:28177206-28205886	G1	G2	NOTEST	2.47471e-05	0.0858902	11.761	0	1	1	no
ENSMUST00000002320	ENSMUSG00000002250	Ppard	17:28232753-28301469	G1	G2	OK	1.97606	1.27104	-0.636615	-1.62322	0.0056	0.0224329	yes
ENSMUST00000002327	ENSMUSG00000002257	Def6	17:28207777-28228608	G1	G2	OK	0.542485	0.23824	-1.18717	-1.71482	0.00615	0.0243525	yes
ENSMUST00000002336	ENSMUSG00000002266	Zim1	7:6671455-6696450	G1	G2	NOTEST	0.198064	0.441544	1.15659	0	1	1	no
ENSMUST00000002344	ENSMUSG00000002274	Metrn	17:25794570-25985680	G1	G2	OK	1.05089	1.36515e-35	-115.89	-1.70523e-32	0.29005	0.437747	no
ENSMUST00000002350	ENSMUSG00000002280	Narfl	17:25773775-25785673	G1	G2	OK	3.59543	0.954093	-1.91396	-3.30046	5e-05	0.000298239	yes
ENSMUST00000002360	ENSMUSG00000002289	Angptl4	17:33773749-33781575	G1	G2	OK	0.0711651	1.39963	4.29773	3.90442	0.01105	0.0405423	yes
ENSMUST00000002368	ENSMUSG00000002297	Dbf4	5:8396972-8422716	G1	G2	NOTEST	0.461921	0.325473	-0.505108	0	1	1	no
ENSMUST00000002379	ENSMUSG00000002308	Cd320	17:33843090-33849774	G1	G2	OK	1.45532	0.772912	-0.91296	-1.34597	0.01995	0.0669958	no
ENSMUST00000002389	ENSMUSG00000022218	Tgm1	14:55700008-55713492	G1	G2	NOTEST	0.000874179	0.000351747	-1.31339	0	1	1	no
ENSMUST00000002391	ENSMUSG00000002320	Tm9sf1	14:55625399-55643806	G1	G2	OK	10.8974	5.64628	-0.948608	-1.79683	0.0054	0.0217195	yes
ENSMUST00000002395	ENSMUSG00000002324	Rec8	14:55618036-55625395	G1	G2	OK	1.3348	0.775105	-0.784159	-1.69776	0.00465	0.0190111	yes
ENSMUST00000002397	ENSMUSG00000002326	Gmpr2	14:55672234-55678750	G1	G2	OK	3.28625	2.80882	-0.22648	-0.633712	0.2742	0.422868	no
ENSMUST00000002398	ENSMUSG00000022220	Adcy4	14:55769057-55784042	G1	G2	NOTEST	0.000143556	0.0651061	8.82503	0	1	1	no
ENSMUST00000002400	ENSMUSG00000002329	Mdp1	14:55657878-55660508	G1	G2	OK	6.28446	5.89679	-0.0918584	-0.325792	0.56825	0.675845	no
ENSMUST00000002403	ENSMUSG00000002332	Dhrs1	14:55739019-55745690	G1	G2	OK	32.3486	4.42417	-2.87022	-9.02949	5e-05	0.000298239	yes
ENSMUST00000002412	ENSMUSG00000002341	Ncan	8:70093084-70120873	G1	G2	NOTEST	0.0121068	0.0170791	0.49642	0	1	1	no
ENSMUST00000002413	ENSMUSG00000002342	Tmem161a	8:70172355-70183681	G1	G2	NOTEST	0.381706	0.000557358	-9.41964	0	1	1	no
ENSMUST00000002418	ENSMUSG00000002345	Borcs8	8:70139498-70167488	G1	G2	OK	3.24819	3.68809	0.183237	0.310032	0.59265	0.69542	no
ENSMUST00000002436	ENSMUSG00000002365	Snx9	17:5841327-5931033	G1	G2	OK	8.88216	12.2691	0.466046	1.94865	0.0005	0.00255496	yes
ENSMUST00000002444	ENSMUSG00000024206	Rfx2	17:56775896-56831008	G1	G2	NOTEST	0.000157406	0.091957	9.19032	0	1	1	no
ENSMUST00000002445	ENSMUSG00000002372	Ranbp3	17:56673224-56711769	G1	G2	OK	9.49645	4.8108	-0.981112	-3.83717	5e-05	0.000298239	yes
ENSMUST00000002452	ENSMUSG00000002379	Ndufa11	17:56717761-56724248	G1	G2	OK	9.51319	1.5218	-2.64415	-8.55094	5e-05	0.000298239	yes
ENSMUST00000002456	ENSMUSG00000020622	Nt5c1b	12:10369972-10390173	G1	G2	NOTEST	0	0.0109932	0.0157733	0	1	1	no
ENSMUST00000002457	ENSMUSG00000002384	Bmp8b	4:123105164-123139951	G1	G2	NOTEST	0.0701776	0.294874	2.07102	0	1	1	no
ENSMUST00000002466	ENSMUSG00000002393	Nr2f6	8:71371297-71381960	G1	G2	OK	10.714	5.03911	-1.08825	-3.40232	5e-05	0.000298239	yes
ENSMUST00000002469	ENSMUSG00000002396	Ocel1	8:71371297-71381960	G1	G2	OK	1.10651	0.419472	-1.39937	-1.00102	0.09985	0.235323	no
ENSMUST00000002473	ENSMUSG00000031820	Babam1	8:71396854-71404772	G1	G2	OK	11.1084	5.77185	-0.944548	-3.45288	5e-05	0.000298239	yes
ENSMUST00000002487	ENSMUSG00000002413	Braf	6:39573872-39725463	G1	G2	OK	3.31429	3.77819	0.188996	0.603642	0.2894	0.437108	no
ENSMUST00000002490	ENSMUSG00000002416	Ndufb2	6:39573872-39725463	G1	G2	OK	12.3072	1.1522	-3.41703	-1.62957	0.23125	0.389722	no
ENSMUST00000002495	ENSMUSG00000041420	Meis3	7:16175089-16186504	G1	G2	OK	1.43032	0.683297	-1.06576	-1.79564	0.0053	0.0213543	yes
ENSMUST00000002502	ENSMUSG00000002428	Hltf	3:20057810-20118490	G1	G2	OK	3.48789	5.54474	0.668767	2.23262	5e-05	0.000298239	yes
ENSMUST00000002518	ENSMUSG00000054452	Aes	10:81559493-81566362	G1	G2	OK	193.981	46.3534	-2.06517	-8.72673	5e-05	0.000298239	yes
ENSMUST00000002529	ENSMUSG00000002455	Prpf6	2:181569148-181655660	G1	G2	NOTEST	0.0742585	0.034792	-1.0938	0	1	1	no
ENSMUST00000002532	ENSMUSG00000002458	Rgs19	2:181688418-181693977	G1	G2	OK	1.58968	3.57314	1.16845	2.34536	0.0006	0.00301581	yes
ENSMUST00000002533	ENSMUSG00000002459	Rgs20	1:4909575-5162529	G1	G2	NOTEST	0.0855446	0.07573	-0.175812	0	1	1	no
ENSMUST00000002549	ENSMUSG00000002475	Abhd3	18:10644410-10706771	G1	G2	OK	1.49126	0.544449	-1.45366	-1.62153	0.0034	0.0143955	yes
ENSMUST00000002551	ENSMUSG00000002477	Snrpd1	18:10617795-10628230	G1	G2	OK	20.1526	34.8954	0.792071	3.14318	5e-05	0.000298239	yes
ENSMUST00000002572	ENSMUSG00000002504	Slc9a3r2	17:24639281-24650305	G1	G2	OK	13.8704	2.52279	-2.45892	-6.29478	5e-05	0.000298239	yes
ENSMUST00000002588	ENSMUSG00000002489	Tiam1	16:89787110-89980080	G1	G2	NOTEST	0.282353	0.444195	0.653692	0	1	1	no
ENSMUST00000002599	ENSMUSG00000002524	Puf60	15:76070183-76080946	G1	G2	OK	18.5055	10.2221	-0.856268	-2.95073	5e-05	0.000298239	yes
ENSMUST00000002603	ENSMUSG00000022568	Scrib	15:76047157-76069784	G1	G2	NOTEST	0.133677	0.080404	-0.733416	0	1	1	no
ENSMUST00000002625	ENSMUSG00000002550	Uck1	2:32236589-32260159	G1	G2	OK	2.55313	3.05456	0.258697	0.591262	0.30655	0.452868	no
ENSMUST00000002640	ENSMUSG00000002565	Scin	12:40059768-40134228	G1	G2	NOTEST	5.54411e-06	4.48809e-06	-0.304855	0	1	1	no
ENSMUST00000002655	ENSMUSG00000002580	Mien1	11:98412469-98439046	G1	G2	OK	30.43	9.3842	-1.69719	-3.87987	5e-05	0.000298239	yes
ENSMUST00000002663	ENSMUSG00000002588	Pon1	6:5168089-5193946	G1	G2	NOTEST	0.433936	0	-0.519981	0	1	1	no
ENSMUST00000002677	ENSMUSG00000002602	Axl	7:25757272-25788705	G1	G2	OK	3.639	6.825	0.907285	2.74755	5e-05	0.000298239	yes
ENSMUST00000002678	ENSMUSG00000002603	Tgfb1	7:25687001-25705077	G1	G2	OK	0.274453	1.92978	2.81381	4.51826	5e-05	0.000298239	yes
ENSMUST00000002683	ENSMUSG00000002608	Ccdc97	7:25711105-25719088	G1	G2	OK	1.69671	1.82556	0.105602	0.293632	0.6127	0.710995	no
ENSMUST00000002699	ENSMUSG00000024045	Akap8	17:32303675-32321153	G1	G2	OK	9.08031	11.9234	0.392986	1.71592	0.0028	0.0120955	yes
ENSMUST00000002708	ENSMUSG00000002633	Shh	5:28456814-28933995	G1	G2	NOTEST	0	0.0455993	0.0643301	0	1	1	no
ENSMUST00000002710	ENSMUSG00000002635	Pdcd2l	7:34184498-34196661	G1	G2	OK	5.71344	1.55617	-1.87636	-4.20642	5e-05	0.000298239	yes
ENSMUST00000002733	ENSMUSG00000002658	Gtf2f1	17:57003404-57011288	G1	G2	OK	10.9071	10.3753	-0.0721056	-0.286209	0.6116	0.710264	no
ENSMUST00000002735	ENSMUSG00000002660	Clpp	17:56990263-56996371	G1	G2	OK	19.0347	4.1095	-2.21159	-7.24464	5e-05	0.000298239	yes
ENSMUST00000002737	ENSMUSG00000002661	Alkbh7	17:56997338-56999322	G1	G2	OK	7.0685	1.46252	-2.27295	-4.75585	5e-05	0.000298239	yes
ENSMUST00000002740	ENSMUSG00000002664	Pspn	17:56999456-57000018	G1	G2	NOTEST	0.0925909	0.115889	0.323803	0	1	1	no
ENSMUST00000002756	ENSMUSG00000002679	Med6	12:81573556-81595008	G1	G2	OK	1.24312	0.883091	-0.493335	-0.223462	0.7079	0.78611	no
ENSMUST00000002757	ENSMUSG00000091803	Cox16	12:81358859-81557458	G1	G2	OK	1.09756	1.34908	0.297678	0.222521	0.69255	0.774339	no
ENSMUST00000002765	ENSMUSG00000002688	Prkd1	12:50341230-50649223	G1	G2	OK	0.517195	1.64598	1.67017	4.14331	5e-05	0.000298239	yes
ENSMUST00000002790	ENSMUSG00000002718	Cse1l	2:166906039-166946389	G1	G2	OK	7.29924	7.51608	0.0422343	0.157864	0.7813	0.840266	no
ENSMUST00000002805	ENSMUSG00000002728	Naa20	2:145902098-145916425	G1	G2	NOTEST	0.110274	0.425775	1.949	0	1	1	no
ENSMUST00000002808	ENSMUSG00000002731	Prkra	2:76629897-76648015	G1	G2	OK	3.69234	5.45293	0.562497	1.76544	0.0024	0.0105433	yes
ENSMUST00000002809	ENSMUSG00000002732	Fkbp7	2:76663043-76673116	G1	G2	OK	2.75059	6.5391	1.24935	2.76899	5e-05	0.000298239	yes
ENSMUST00000002817	ENSMUSG00000057897	Camk2b	11:5969643-6066362	G1	G2	OK	3.13175	0.195477	-4.0019	-2.83541	0.0225	0.0740483	no
ENSMUST00000002818	ENSMUSG00000002741	Ykt6	11:5955692-5967780	G1	G2	OK	22.0953	8.13071	-1.44229	-6.09	5e-05	0.000298239	yes
ENSMUST00000002825	ENSMUSG00000002748	Baz1b	5:135187263-135246129	G1	G2	OK	11.7376	12.1023	0.0441352	0.178799	0.7502	0.817221	no
ENSMUST00000002837	ENSMUSG00000063406	Tmed5	5:108065673-108132620	G1	G2	OK	10.1193	4.21855	-1.26229	-3.60602	5e-05	0.000298239	yes
ENSMUST00000002839	ENSMUSG00000059409	Ppp2r5d	17:46442447-46831413	G1	G2	OK	7.56199	4.38887	-0.784916	-0.753954	0.1889	0.352571	no
ENSMUST00000002840	ENSMUSG00000002763	Pex6	17:46442447-46831413	G1	G2	OK	2.36102	1.64739	-0.519231	-0.289789	0.64365	0.736112	no
ENSMUST00000002844	ENSMUSG00000002767	Mrpl2	17:46442447-46831413	G1	G2	OK	16.7342	4.77896	-1.80803	-1.07588	0.07385	0.189031	no
ENSMUST00000002845	ENSMUSG00000002768	Mea1	17:46442447-46831413	G1	G2	OK	31.5891	13.4873	-1.22782	-1.13019	0.05325	0.147265	no
ENSMUST00000002846	ENSMUSG00000002769	Gnmt	17:46442447-46831413	G1	G2	OK	85.6736	0.159511	-9.06906	-1.46781	0.0317	0.098281	no
ENSMUST00000002848	ENSMUSG00000002771	Grin2d	7:45831882-45870928	G1	G2	NOTEST	0.0685876	0.1153	0.749374	0	1	1	no
ENSMUST00000002850	ENSMUSG00000030834	Abcc6	7:45976379-46030302	G1	G2	NOTEST	0.155843	0.00226326	-6.10555	0	1	1	no
ENSMUST00000002855	ENSMUSG00000002778	Kdelr1	7:45872771-45883731	G1	G2	OK	31.9591	13.2799	-1.26698	-5.06367	5e-05	0.000298239	yes
ENSMUST00000002874	ENSMUSG00000002797	Ggct	6:54982579-54992950	G1	G2	OK	2.74608	4.47816	0.705531	0.797196	0.1667	0.327339	no
ENSMUST00000002880	ENSMUSG00000002803	Btbd6	12:112959861-113001926	G1	G2	OK	0.624142	0.476732	-0.388694	-0.16069	0.7706	0.83286	no
ENSMUST00000002881	ENSMUSG00000002804	Nudt14	12:112934732-112942118	G1	G2	OK	5.82734	4.99633	-0.221969	-0.578064	0.3158	0.461565	no
ENSMUST00000002883	ENSMUSG00000021319	Sfrp4	13:19623174-19632821	G1	G2	OK	1.01842	0.0137744	-6.2082	-1.92244	0.1875	0.351052	no
ENSMUST00000002885	ENSMUSG00000002808	Epdr1	13:19591708-19619830	G1	G2	OK	0.538458	1.1498	1.09448	2.22923	0.00055	0.00278383	yes
ENSMUST00000002889	ENSMUSG00000002812	Flii	11:60699722-60727263	G1	G2	OK	7.13853	8.68308	0.282581	1.08636	0.05545	0.151838	no
ENSMUST00000002891	ENSMUSG00000002814	Top3a	11:60740057-60777365	G1	G2	OK	0.842885	0.625072	-0.431314	-0.925119	0.10375	0.241775	no
ENSMUST00000002902	ENSMUSG00000002825	Qtrt1	9:21411836-21420277	G1	G2	OK	14.7213	1.86659	-2.97943	-8.27054	5e-05	0.000298239	yes
ENSMUST00000002908	ENSMUSG00000002831	Plin4	17:56079656-56109803	G1	G2	NOTEST	0.141259	0.200282	0.503682	0	1	1	no
ENSMUST00000002911	ENSMUSG00000002833	Hdgfrp2	17:56079656-56109803	G1	G2	OK	9.74337	7.28569	-0.419355	-1.4151	0.01265	0.0455466	yes
ENSMUST00000002914	ENSMUSG00000002835	Chaf1a	17:56040415-56075028	G1	G2	OK	0.745497	1.27381	0.772877	1.13027	0.0515	0.143765	no
ENSMUST00000002923	ENSMUSG00000002844	Adprh	16:38445398-38453493	G1	G2	OK	3.71294	4.53169	0.287486	0.887558	0.1233	0.270301	no
ENSMUST00000002924	ENSMUSG00000002845	Tmem39a	16:38558697-38592162	G1	G2	OK	3.21765	0.940822	-1.77401	-2.85743	5e-05	0.000298239	yes
ENSMUST00000002925	ENSMUSG00000002846	Timmdc1	16:38498346-38522663	G1	G2	OK	6.99316	3.1077	-1.1701	-3.61081	5e-05	0.000298239	yes
ENSMUST00000002926	ENSMUSG00000002847	Pla1a	16:38396118-38433145	G1	G2	OK	3.52828	9.65829	1.4528	5.1145	5e-05	0.000298239	yes
ENSMUST00000002964	ENSMUSG00000002885	Adgre5	8:83715176-83741326	G1	G2	OK	0.683283	1.87307	1.45485	1.12683	0.0992	0.234396	no
ENSMUST00000002976	ENSMUSG00000002897	Il17ra	6:120463246-120487559	G1	G2	OK	0.229394	0.604814	1.39866	2.09822	0.0003	0.0016018	yes
ENSMUST00000002979	ENSMUSG00000002900	Lamb1	12:31265233-31329644	G1	G2	OK	4.92633	15.7686	1.67847	5.31642	5e-05	0.000298239	yes
ENSMUST00000002989	ENSMUSG00000002910	Arrdc2	8:70835154-70839720	G1	G2	OK	1.49497	0.73537	-1.02357	-2.3032	0.0001	0.000573526	yes
ENSMUST00000003017	ENSMUSG00000029925	Tbxas1	6:38694389-39084585	G1	G2	NOTEST	0.192785	4.57927e-28	-88.4439	0	1	1	no
ENSMUST00000003027	ENSMUSG00000002948	Map2k7	8:4238739-4251423	G1	G2	NOTEST	8.54694e-08	0.00112826	13.6883	0	1	1	no
ENSMUST00000003029	ENSMUSG00000002949	Timm44	8:4259730-4275913	G1	G2	OK	12.4148	5.76752	-1.10604	-2.88402	5e-05	0.000298239	yes
ENSMUST00000003035	ENSMUSG00000030768	Disp1	1:183086265-183221522	G1	G2	OK	0.275607	1.16643	2.08142	3.5889	5e-05	0.000298239	yes
ENSMUST00000003038	ENSMUSG00000002957	Ap2a2	7:141562172-141633011	G1	G2	OK	11.1877	8.13016	-0.460552	-2.00585	0.0005	0.00255496	yes
ENSMUST00000003044	ENSMUSG00000002963	Pnkp	7:44857138-44862992	G1	G2	OK	1.18333	0.666841	-0.827435	-0.950907	0.11095	0.25262	no
ENSMUST00000003049	ENSMUSG00000002968	Med25	7:44879390-44892397	G1	G2	OK	4.23992	3.69711	-0.19764	-0.679143	0.2362	0.392672	no
ENSMUST00000003061	ENSMUSG00000002980	Bcam	7:19756130-19775403	G1	G2	OK	4.6127	20.6743	2.16415	8.40404	5e-05	0.000298239	yes
ENSMUST00000003066	ENSMUSG00000002985	Apoe	7:19696108-19699166	G1	G2	OK	1.66829	1.12543	-0.567897	-0.184544	0.7759	0.836739	no
ENSMUST00000003071	ENSMUSG00000074336	Apoc4	7:19671578-19681423	G1	G2	OK	1.57098	0	-1.36232	NA	0.14215	0.296445	no
ENSMUST00000003074	ENSMUSG00000002992	Apoc2	7:19671578-19681423	G1	G2	NOTEST	1.04116e-08	4.97771e-09	-1.06463	0	1	1	no
ENSMUST00000003079	ENSMUSG00000002997	Prkar2b	12:31958475-32061296	G1	G2	NOTEST	7.87411e-05	0.290617	11.8497	0	1	1	no
ENSMUST00000003100	ENSMUSG00000052974	Cyp2f2	7:27119908-27133660	G1	G2	NOTEST	0.36722	0.00974021	-5.23655	0	1	1	no
ENSMUST00000003115	ENSMUSG00000003031	Cdkn1b	6:134920400-134925513	G1	G2	OK	2.61296	6.03403	1.20744	1.94755	0.00155	0.007136	yes
ENSMUST00000003117	ENSMUSG00000003033	Ap1m1	8:72240017-72257385	G1	G2	OK	2.564	3.53752	0.464344	1.33421	0.0208	0.0693873	no
ENSMUST00000003121	ENSMUSG00000003037	Rab8a	8:72161199-72183904	G1	G2	OK	6.93811	4.62918	-0.583786	-2.09182	0.0001	0.000573526	yes
ENSMUST00000003123	ENSMUSG00000003039	Fam32a	8:72219729-72223764	G1	G2	OK	14.6476	19.3189	0.39935	1.71055	0.0034	0.0143955	yes
ENSMUST00000003135	ENSMUSG00000003051	Elf3	1:135248560-135284084	G1	G2	OK	0.999749	3.19956	1.67823	1.80887	0.0112	0.0410147	yes
ENSMUST00000003137	ENSMUSG00000003053	Cyp2c29	19:39229253-39330713	G1	G2	NOTEST	0.0898668	0	-0.124152	0	1	1	no
ENSMUST00000003152	ENSMUSG00000003068	Stk11	10:80115802-80145818	G1	G2	OK	8.99204	3.99711	-1.16969	-2.15073	0.0002	0.00109739	yes
ENSMUST00000003154	ENSMUSG00000003070	Efna2	10:80179481-80190010	G1	G2	NOTEST	0.142534	0.320065	1.16706	0	1	1	no
ENSMUST00000003156	ENSMUSG00000003072	Atp5d	10:80115802-80145818	G1	G2	OK	65.4743	20.3206	-1.68799	-4.6967	5e-05	0.000298239	yes
ENSMUST00000003183	ENSMUSG00000003099	Ppp5c	7:17004639-17027924	G1	G2	OK	15.6279	5.07354	-1.62306	-5.92729	5e-05	0.000298239	yes
ENSMUST00000003191	ENSMUSG00000024070	Prkd3	17:78949404-79020816	G1	G2	OK	1.06039	0.000399352	-11.3746	-0.323171	0.10885	0.249474	no
ENSMUST00000003203	ENSMUSG00000003119	Cdk12	11:98203058-98278504	G1	G2	OK	1.64121	6.23402	1.9254	3.64147	5e-05	0.000298239	yes
ENSMUST00000003207	ENSMUSG00000003123	Lipe	7:25376818-25566417	G1	G2	OK	0.394619	0.742485	0.911901	0.921616	0.11535	0.259038	no
ENSMUST00000003219	ENSMUSG00000003135	Cnot11	1:39532605-39546889	G1	G2	OK	3.53255	3.65344	0.0485471	0.125589	0.8143	0.863958	no
ENSMUST00000003238	ENSMUSG00000003154	Foxj2	6:122813618-122845366	G1	G2	OK	0.983786	1.48658	0.595577	1.6124	0.0047	0.0191884	yes
ENSMUST00000003245	ENSMUSG00000003161	Sri	5:8037293-8069379	G1	G2	OK	11.0171	11.4175	0.0515058	0.0991708	0.8603	0.896682	no
ENSMUST00000003268	ENSMUSG00000003200	Sh3gl1	17:56005710-56036637	G1	G2	OK	8.60557	3.98545	-1.11053	-2.75323	5e-05	0.000298239	yes
ENSMUST00000003274	ENSMUSG00000003206	Ebi3	17:55952622-55967949	G1	G2	NOTEST	0.083524	0.0337098	-1.30902	0	1	1	no
ENSMUST00000003284	ENSMUSG00000003184	Irf3	7:44997647-45002847	G1	G2	OK	6.32604	4.27796	-0.564378	-1.46758	0.0114	0.041633	yes
ENSMUST00000003290	ENSMUSG00000003190	Bcl2l12	7:44986899-44997579	G1	G2	OK	0.988804	1.8063	0.869283	1.1585	0.0613	0.163991	no
ENSMUST00000003310	ENSMUSG00000003226	Ranbp2	10:58446851-58494155	G1	G2	OK	23.4282	21.3786	-0.13208	-0.544123	0.3366	0.479809	no
ENSMUST00000003312	ENSMUSG00000003227	Edar	10:58600788-58675654	G1	G2	NOTEST	0	0.00926508	0.0133051	0	1	1	no
ENSMUST00000003313	ENSMUSG00000003228	Grk5	19:60889748-61140840	G1	G2	OK	0.71758	3.29064	2.19716	2.99832	5e-05	0.000298239	yes
ENSMUST00000003318	ENSMUSG00000003233	Dvl3	16:20511132-20532520	G1	G2	OK	2.54617	1.53315	-0.731825	-0.990808	0.09315	0.224718	no
ENSMUST00000003319	ENSMUSG00000003234	Abcf3	16:20548576-20561379	G1	G2	OK	14.2998	4.19949	-1.76771	-6.483	5e-05	0.000298239	yes
ENSMUST00000003320	ENSMUSG00000003235	Eif2b5	16:20498816-20509955	G1	G2	OK	18.8041	5.32463	-1.82029	-7.62144	5e-05	0.000298239	yes
ENSMUST00000003345	ENSMUSG00000021314	Amph	13:18948350-19150915	G1	G2	NOTEST	0.070786	0.00952404	-2.89382	0	1	1	no
ENSMUST00000003351	ENSMUSG00000020734	Grin2c	11:115249168-115267243	G1	G2	NOTEST	0.0137923	0	-0.0197621	0	1	1	no
ENSMUST00000003360	ENSMUSG00000003273	Car11	7:45699866-45704659	G1	G2	NOTEST	0.451912	0.423683	-0.0930575	0	1	1	no
ENSMUST00000003369	ENSMUSG00000003282	Plag1	4:3900995-3938423	G1	G2	OK	0.648562	0.243717	-1.41204	-2.78513	5e-05	0.000298239	yes
ENSMUST00000003370	ENSMUSG00000003283	Hck	2:153108467-153151441	G1	G2	NOTEST	0.131387	0.0238179	-2.4637	0	1	1	no
ENSMUST00000003386	ENSMUSG00000003299	Mrpl4	9:21002736-21008835	G1	G2	OK	8.75154	4.1567	-1.0741	-3.41251	5e-05	0.000298239	yes
ENSMUST00000003395	ENSMUSG00000032177	Pde4a	9:21165713-21213248	G1	G2	NOTEST	1.25897e-06	0.00832744	12.6914	0	1	1	no
ENSMUST00000003397	ENSMUSG00000003309	Ap1m2	9:21295456-21312333	G1	G2	OK	14.7312	5.68898	-1.37264	-4.14004	5e-05	0.000298239	yes
ENSMUST00000003404	ENSMUSG00000003316	Glg1	8:111154420-111259216	G1	G2	OK	2.8507	4.92004	0.787351	0.862137	0.1444	0.299306	no
ENSMUST00000003413	ENSMUSG00000061126	Cyp4f39	17:32468461-32492479	G1	G2	NOTEST	0	0	0	0	1	1	no
ENSMUST00000003416	ENSMUSG00000048440	Cyp4f16	17:32536557-32551798	G1	G2	OK	0.430485	0.865169	1.00702	1.14172	0.06915	0.179743	no
ENSMUST00000003433	ENSMUSG00000020190	Mknk2	10:80665326-80678112	G1	G2	OK	3.05754	3.87154	0.340538	0.645654	0.26395	0.413768	no
ENSMUST00000003434	ENSMUSG00000003344	Btbd2	10:80642616-80657071	G1	G2	NOTEST	1.59525e-06	0.147645	16.498	0	1	1	no
ENSMUST00000003436	ENSMUSG00000003346	Abhd17a	10:80583653-80590341	G1	G2	OK	26.9913	2.78945	-3.27444	-9.64621	5e-05	0.000298239	yes
ENSMUST00000003438	ENSMUSG00000003348	Mob3a	10:80681837-80701820	G1	G2	OK	1.8921	1.4331	-0.400848	-1.09269	0.0571	0.155194	no
ENSMUST00000003442	ENSMUSG00000003352	Cacnb3	15:98632219-98644530	G1	G2	OK	8.74676e-05	2.20029	14.6186	0.0450979	0.04745	0.135076	no
ENSMUST00000003444	ENSMUSG00000003354	Ccdc65	15:98708206-98723326	G1	G2	OK	0.241996	1.39336	2.52551	3.64012	5e-05	0.000298239	yes
ENSMUST00000003445	ENSMUSG00000003355	Fkbp11	15:98724372-98728198	G1	G2	OK	316.383	3.42099	-6.53112	-17.8302	5e-05	0.000298239	yes
ENSMUST00000003450	ENSMUSG00000003360	Ddx23	15:98645133-98662889	G1	G2	OK	11.8138	7.36655	-0.681417	-2.75501	5e-05	0.000298239	yes
ENSMUST00000003451	ENSMUSG00000054855	Rnd1	15:98663420-98677461	G1	G2	OK	0.214486	1.20742	2.49298	3.35961	0.0002	0.00109739	yes
ENSMUST00000003459	ENSMUSG00000020437	Myo1g	11:6506547-6520965	G1	G2	NOTEST	0.321258	2.05136e-06	-17.2568	0	1	1	no
ENSMUST00000003461	ENSMUSG00000020456	Ogdh	11:6291632-6356642	G1	G2	OK	11.2148	9.30955	-0.268619	-1.02826	0.07305	0.187301	no
ENSMUST00000003468	ENSMUSG00000003378	Grik5	7:25009848-25072346	G1	G2	OK	0.306684	1.28712	2.06932	1.76476	0.04725	0.134584	no
ENSMUST00000003469	ENSMUSG00000003379	Cd79a	7:24897380-24902197	G1	G2	NOTEST	0.0872266	0.0244354	-1.83579	0	1	1	no
ENSMUST00000003493	ENSMUSG00000003402	Prkcsh	9:22003034-22014219	G1	G2	OK	5.69709	10.7879	0.921115	2.01375	0.00165	0.00755632	yes
ENSMUST00000003501	ENSMUSG00000003410	Elavl3	9:22015004-22052023	G1	G2	NOTEST	0.0113369	0.0182033	0.68318	0	1	1	no
ENSMUST00000003502	ENSMUSG00000003411	Rab3b	4:108879062-108972077	G1	G2	NOTEST	0.0950329	0.00761298	-3.64189	0	1	1	no
ENSMUST00000003509	ENSMUSG00000003418	St8sia6	2:13651020-13794064	G1	G2	NOTEST	0.0470696	0.452025	3.26354	0	1	1	no
ENSMUST00000003512	ENSMUSG00000003420	Fcgrt	7:45092992-45103822	G1	G2	OK	5.51736	3.29209	-0.744975	-2.38159	5e-05	0.000298239	yes
ENSMUST00000003513	ENSMUSG00000003421	Nosip	7:45062428-45078503	G1	G2	OK	3.50243	2.72732	-0.360874	-0.933007	0.10495	0.243688	no
ENSMUST00000003521	ENSMUSG00000003429	Rps11	7:45122387-45124389	G1	G2	OK	482.426	140.652	-1.77818	-7.60623	5e-05	0.000298239	yes
ENSMUST00000003527	ENSMUSG00000003435	Supt5	7:28314897-28338719	G1	G2	OK	27.9171	9.98955	-1.48266	-6.49664	5e-05	0.000298239	yes
ENSMUST00000003529	ENSMUSG00000003437	Paf1	7:28392950-28399388	G1	G2	OK	9.79336	10.6511	0.121124	0.428548	0.4519	0.579831	no
ENSMUST00000003536	ENSMUSG00000003444	Med29	7:28386145-28392708	G1	G2	OK	8.57202	2.38601	-1.84503	-5.21938	5e-05	0.000298239	yes
ENSMUST00000003544	ENSMUSG00000003452	Bicd1	6:149408885-149563329	G1	G2	OK	1.50149	0.934541	-0.684066	-0.429996	0.4512	0.579318	no
ENSMUST00000003550	ENSMUSG00000003458	Ncstn	1:172066012-172122330	G1	G2	OK	9.4696	13.1642	0.475246	0.641615	0.23975	0.395281	no
ENSMUST00000003554	ENSMUSG00000007122	Casq1	1:172209893-172219868	G1	G2	NOTEST	1.59194e-07	0.0264744	17.3435	0	1	1	no
ENSMUST00000003561	ENSMUSG00000003469	Phyhip	14:70457475-70468832	G1	G2	NOTEST	0.0312719	0.0331852	0.085676	0	1	1	no
ENSMUST00000003568	ENSMUSG00000003476	Crhr2	6:55090048-55133016	G1	G2	NOTEST	8.12164e-15	0	-1.18527e-14	0	1	1	no
ENSMUST00000003569	ENSMUSG00000003477	Inmt	6:55170625-55175043	G1	G2	OK	1.21531	0.128109	-3.24587	-2.36484	0.02895	0.0912707	no
ENSMUST00000003572	ENSMUSG00000029777	Gars	6:55038006-55079500	G1	G2	OK	67.3932	20.6456	-1.70677	-7.39601	5e-05	0.000298239	yes
ENSMUST00000003574	ENSMUSG00000003484	Cyp4f18	8:71951037-72009626	G1	G2	NOTEST	0.0895516	0	-0.123735	0	1	1	no
ENSMUST00000003575	ENSMUSG00000031799	Tpm4	8:72134974-72160855	G1	G2	OK	24.4166	134.644	2.46321	10.1117	5e-05	0.000298239	yes
ENSMUST00000003597	ENSMUSG00000003505	Psg18	7:18345421-18355009	G1	G2	NOTEST	0	0	0	0	1	1	no
ENSMUST00000003599	ENSMUSG00000103088	Pcdhgb6	18:36930183-37841873	G1	G2	OK	0.678513	2.26932	1.74181	1.63683	0.00645	0.0253956	yes
ENSMUST00000003612	ENSMUSG00000003518	Dusp3	11:101971142-101992264	G1	G2	OK	5.50477	3.65409	-0.591172	-1.64505	0.00575	0.0229491	yes
ENSMUST00000003620	ENSMUSG00000003526	Prodh	16:18052859-18090203	G1	G2	OK	7.48705	0.314058	-4.5753	-4.30492	0.00015	0.000839357	yes
ENSMUST00000003621	ENSMUSG00000003527	Dgcr14	16:17900710-17911348	G1	G2	OK	1.5034	2.28219	0.602192	1.77114	0.00245	0.0107371	yes
ENSMUST00000003622	ENSMUSG00000003528	Slc25a1	16:17925210-17928219	G1	G2	OK	14.4664	8.58012	-0.753641	-2.3673	0.00045	0.00232098	yes
ENSMUST00000003628	ENSMUSG00000003534	Ddr1	17:35681566-35708244	G1	G2	NOTEST	9.37771e-08	2.63915e-05	8.13662	0	1	1	no
ENSMUST00000003635	ENSMUSG00000003541	Ier3	17:35821683-35822923	G1	G2	OK	1.19725	15.7473	3.71731	8.498	5e-05	0.000298239	yes
ENSMUST00000003640	ENSMUSG00000003545	Fosb	7:19302720-19310045	G1	G2	NOTEST	0.00746624	0.0732069	3.29353	0	1	1	no
ENSMUST00000003642	ENSMUSG00000003546	Klc4	17:46442447-46831413	G1	G2	OK	5.95725	3.2039	-0.894816	-0.606003	0.2991	0.44617	no
ENSMUST00000003643	ENSMUSG00000030399	Ckm	7:19411093-19421583	G1	G2	NOTEST	0.318232	0.0230569	-3.78681	0	1	1	no
ENSMUST00000003645	ENSMUSG00000003549	Ercc1	7:19344777-19356524	G1	G2	OK	2.17477	0.328858	-2.72533	-1.80773	0.0279	0.0885796	no
ENSMUST00000003655	ENSMUSG00000003559	As3mt	19:46707442-46741095	G1	G2	OK	2.09697	3.5881	0.774914	2.17574	0.00055	0.00278383	yes
ENSMUST00000003659	ENSMUSG00000031849	Comp	8:70373547-70382065	G1	G2	NOTEST	0.0125638	0.0184972	0.558031	0	1	1	no
ENSMUST00000003669	ENSMUSG00000003573	Homer3	8:70282826-70302489	G1	G2	NOTEST	0.000149653	0.221558	10.5318	0	1	1	no
ENSMUST00000003677	ENSMUSG00000003581	Rnf215	11:4135201-4160293	G1	G2	OK	5.75497	2.00167	-1.5236	-3.25845	5e-05	0.000298239	yes
ENSMUST00000003681	ENSMUSG00000003585	Sec14l2	11:4097038-4123415	G1	G2	OK	0.689344	0.372299	-0.888761	-1.60974	0.00835	0.0317602	yes
ENSMUST00000003687	ENSMUSG00000021253	Tgfb3	12:85824658-86079041	G1	G2	OK	1.94951	4.67259	1.26111	3.04579	5e-05	0.000298239	yes
ENSMUST00000003705	ENSMUSG00000003604	Aven	2:112492963-113217096	G1	G2	OK	1.71727	0.428038	-2.0043	-4.51678	5e-05	0.000298239	yes
ENSMUST00000003710	ENSMUSG00000057230	Aak1	6:86849516-87003223	G1	G2	NOTEST	0.0652867	0.0311816	-1.0661	0	1	1	no
ENSMUST00000003714	ENSMUSG00000003617	Cp	3:19957053-20035315	G1	G2	OK	1.61619	11.5838	2.84143	1.45451	0.2311	0.389667	no
ENSMUST00000003717	ENSMUSG00000042476	Abcb4	5:8893716-8959231	G1	G2	NOTEST	0.245159	0	-0.31633	0	1	1	no
ENSMUST00000003720	ENSMUSG00000003623	Crot	5:8966032-8997427	G1	G2	OK	4.50758	13.4411	1.57623	6.18249	5e-05	0.000298239	yes
ENSMUST00000003726	ENSMUSG00000024002	Brd4	17:32196273-32284722	G1	G2	OK	0.553288	0.577012	0.0605686	0.045622	0.93735	0.952072	no
ENSMUST00000003741	ENSMUSG00000003644	Rps6ka1	4:133847289-133887797	G1	G2	NOTEST	0.173056	0.000419513	-8.68831	0	1	1	no
ENSMUST00000003754	ENSMUSG00000003657	Calb2	8:110142538-110168206	G1	G2	NOTEST	0	0	0	0	1	1	no
ENSMUST00000003759	ENSMUSG00000003662	Ciao1	2:127240937-127247816	G1	G2	OK	7.87701	4.33421	-0.861879	-2.79101	5e-05	0.000298239	yes
ENSMUST00000003762	ENSMUSG00000003665	Has1	17:17843327-17855188	G1	G2	OK	0.0887361	0.810813	3.19178	3.13371	0.00105	0.0050087	yes
ENSMUST00000003777	ENSMUSG00000003680	Taf6l	19:8772521-8786417	G1	G2	NOTEST	6.60975e-06	1.18027e-05	0.836453	0	1	1	no
ENSMUST00000003808	ENSMUSG00000038508	Gdf15	8:70629392-70632456	G1	G2	NOTEST	3.44173e-05	1.14646e-05	-1.58594	0	1	1	no
ENSMUST00000003818	ENSMUSG00000003721	Insig2	1:121304352-121332589	G1	G2	OK	4.53553	4.43098	-0.0336461	-0.112421	0.83855	0.881232	no
ENSMUST00000003826	ENSMUSG00000032269	Htr3a	9:48899213-48911099	G1	G2	NOTEST	0.0578818	0	-0.0811784	0	1	1	no
ENSMUST00000003828	ENSMUSG00000003731	Kpna6	4:129643979-129672767	G1	G2	OK	1.99807	1.18312	-0.75601	-0.875147	0.1332	0.28413	no
ENSMUST00000003843	ENSMUSG00000003746	Man1a	10:53904787-54075796	G1	G2	OK	13.9653	7.45605	-0.905357	-2.99351	5e-05	0.000298239	yes
ENSMUST00000003850	ENSMUSG00000003752	Itpkc	7:27187004-27228661	G1	G2	OK	2.50697	1.42593	-0.814037	-1.56791	0.0071	0.0275673	yes
ENSMUST00000003857	ENSMUSG00000089832	Shkbp1	7:27342132-27447686	G1	G2	OK	1.1451	1.33384	0.220116	0.337833	0.54425	0.656028	no
ENSMUST00000003860	ENSMUSG00000003762	Adck4	7:27233022-27282144	G1	G2	OK	1.77283	2.88401	0.702024	1.26128	0.0315	0.097757	no
ENSMUST00000003870	ENSMUSG00000025025	Mxi1	19:53310505-53375810	G1	G2	OK	0.57181	0.824576	0.528117	0.596412	0.30185	0.448711	no
ENSMUST00000003876	ENSMUSG00000003778	Brd8	18:34598614-34624601	G1	G2	OK	0.00235515	0.813197	8.43164	0.797873	0.2194	0.381241	no
ENSMUST00000003898	ENSMUSG00000022842	Ece2	16:20611592-20646485	G1	G2	NOTEST	1.24439e-06	1.42978e-10	-13.0874	0	1	1	no
ENSMUST00000003906	ENSMUSG00000003808	Farsa	8:84856988-84869257	G1	G2	OK	10.3077	2.73673	-1.9132	-4.63093	5e-05	0.000298239	yes
ENSMUST00000003907	ENSMUSG00000003809	Gcdh	8:84872110-84893921	G1	G2	OK	19.0807	0.908466	-4.39254	-4.01433	5e-05	0.000298239	yes
ENSMUST00000003908	ENSMUSG00000003810	Mast2	4:116306761-116464183	G1	G2	OK	0.438663	2.42023	2.46396	1.17245	0.2291	0.388588	no
ENSMUST00000003910	ENSMUSG00000003812	Dnase2a	8:84908559-84937359	G1	G2	OK	2.91663	1.07865	-1.43507	-2.28897	0.00095	0.00457314	yes
ENSMUST00000003911	ENSMUSG00000003813	Rad23a	8:84831521-84840665	G1	G2	OK	5.45952	2.12565	-1.36087	-2.29977	0.00025	0.0013523	yes
ENSMUST00000003912	ENSMUSG00000003814	Calr	8:84841849-84846934	G1	G2	OK	174.671	66.028	-1.40349	-4.43937	5e-05	0.000298239	yes
ENSMUST00000003922	ENSMUSG00000003824	Syce2	8:84872110-84893921	G1	G2	OK	1.33096	0.725686	-0.875045	-0.454874	0.50345	0.622625	no
ENSMUST00000003946	ENSMUSG00000003848	Nob1	8:107412485-107425051	G1	G2	OK	6.24434	1.38489	-2.17278	-5.03989	5e-05	0.000298239	yes
ENSMUST00000003947	ENSMUSG00000003849	Nqo1	8:107388224-107403206	G1	G2	NOTEST	0.300279	0.227814	-0.398443	0	1	1	no
ENSMUST00000003961	ENSMUSG00000003863	Ppfia3	7:45339125-45370583	G1	G2	NOTEST	8.12394e-06	8.80177e-07	-3.20631	0	1	1	no
ENSMUST00000003964	ENSMUSG00000003865	Gys1	7:45420819-45456619	G1	G2	OK	3.82034	3.89159	0.0266576	0.084291	0.884	0.913569	no
ENSMUST00000003971	ENSMUSG00000003872	Lin7b	7:45339125-45370583	G1	G2	OK	0.548914	0.076045	-2.85165	-1.05034	0.1607	0.320266	no
ENSMUST00000003981	ENSMUSG00000003882	Il7r	15:9506160-9529876	G1	G2	NOTEST	0.0551722	0.106756	0.952308	0	1	1	no
ENSMUST00000004036	ENSMUSG00000003934	Efnb3	11:69554091-69560205	G1	G2	NOTEST	0.0370944	0.0427581	0.204994	0	1	1	no
ENSMUST00000004050	ENSMUSG00000003948	Mmd	11:90187683-90278589	G1	G2	OK	0.664518	6.72848	3.3399	8.15439	5e-05	0.000298239	yes
ENSMUST00000004051	ENSMUSG00000003949	Hlf	11:90336535-90390895	G1	G2	NOTEST	0.238871	0.283718	0.24823	0	1	1	no
ENSMUST00000004054	ENSMUSG00000022905	Kpna1	16:35926510-36037131	G1	G2	OK	9.8189	4.44343	-1.14389	-3.58155	5e-05	0.000298239	yes
ENSMUST00000004055	ENSMUSG00000042156	Dzip1	14:118875519-118925314	G1	G2	OK	0.250298	1.35005	2.4313	4.91442	5e-05	0.000298239	yes
ENSMUST00000004057	ENSMUSG00000003955	Fam162a	16:36043843-36071515	G1	G2	OK	18.4628	19.6118	0.0871037	0.302886	0.59915	0.700373	no
ENSMUST00000004072	ENSMUSG00000003970	Rpl8	15:76904070-76906318	G1	G2	OK	945.854	163.041	-2.53638	-9.59123	5e-05	0.000298239	yes
ENSMUST00000004076	ENSMUSG00000003974	Grm3	5:9485540-9725170	G1	G2	NOTEST	0.00929306	0.00662684	-0.487832	0	1	1	no
ENSMUST00000004094	ENSMUSG00000003992	Ssbp2	13:91460282-91786148	G1	G2	NOTEST	0.123955	0.515704	2.05673	0	1	1	no
ENSMUST00000004097	ENSMUSG00000029705	Cux1	5:136248134-136567490	G1	G2	OK	0.585118	1.75241	1.58255	2.66099	5e-05	0.000298239	yes
ENSMUST00000004120	ENSMUSG00000004018	Fancl	11:26386134-26593999	G1	G2	NOTEST	0.198823	0.360358	0.857946	0	1	1	no
ENSMUST00000004133	ENSMUSG00000004031	Brinp2	1:158245268-158356326	G1	G2	NOTEST	0.00708902	0.00564692	-0.328123	0	1	1	no
ENSMUST00000004134	ENSMUSG00000004032	Gstm5	3:107877228-107898686	G1	G2	OK	15.3741	15.0263	-0.0330123	-0.0938263	0.8701	0.903802	no
ENSMUST00000004136	ENSMUSG00000004038	Gstm3	3:107963695-107969283	G1	G2	NOTEST	0.421369	0.00959923	-5.45602	0	1	1	no
ENSMUST00000004137	ENSMUSG00000004035	Gstm7	3:107926333-107931817	G1	G2	OK	8.04576	0.680243	-3.56411	-7.1117	5e-05	0.000298239	yes
ENSMUST00000004140	ENSMUSG00000058135	Gstm1	3:108012254-108017973	G1	G2	OK	44.4845	19.4615	-1.19268	-5.01759	5e-05	0.000298239	yes
ENSMUST00000004143	ENSMUSG00000020919	Stat5b	11:100780730-100850724	G1	G2	OK	3.40394	1.34781	-1.33659	-4.36803	5e-05	0.000298239	yes
ENSMUST00000004145	ENSMUSG00000004043	Stat5a	11:100859350-100939540	G1	G2	NOTEST	0.368608	0.284112	-0.375625	0	1	1	no
ENSMUST00000004156	ENSMUSG00000004054	Map3k11	19:5689130-5702862	G1	G2	OK	4.13563	2.60149	-0.668771	-2.48084	5e-05	0.000298239	yes
ENSMUST00000004172	ENSMUSG00000004070	Hmox2	16:4726360-4790292	G1	G2	OK	3.21485	2.44258	-0.396342	-0.528833	0.3552	0.496609	no
ENSMUST00000004173	ENSMUSG00000004071	Cdip1	16:4726360-4790292	G1	G2	OK	4.32387	3.12969	-0.466303	-1.26867	0.0284	0.0898794	no
ENSMUST00000004200	ENSMUSG00000004096	Cwc15	9:14500616-14510577	G1	G2	OK	40.7131	26.0502	-0.644199	-2.76695	5e-05	0.000298239	yes
ENSMUST00000004201	ENSMUSG00000004098	Col5a3	9:20770049-20815067	G1	G2	OK	2.03876	1.68093	-0.278434	-0.929774	0.109	0.24967	no
ENSMUST00000004202	ENSMUSG00000004099	Dnmt1	9:20907205-20959888	G1	G2	OK	1.55373	3.54881	1.1916	2.93801	5e-05	0.000298239	yes
ENSMUST00000004203	ENSMUSG00000004100	Ppan	9:20888174-20892178	G1	G2	OK	14.4404	4.67627	-1.62668	-3.07342	5e-05	0.000298239	yes
ENSMUST00000004206	ENSMUSG00000070319	Eif3g	9:20894351-20898600	G1	G2	OK	70.9754	20.5457	-1.78849	-7.59978	5e-05	0.000298239	yes
ENSMUST00000004208	ENSMUSG00000004105	Angptl2	2:33133416-33371486	G1	G2	OK	5.85817	10.8865	0.894012	2.98349	5e-05	0.000298239	yes
ENSMUST00000004214	ENSMUSG00000004110	Cacna1e	1:154390730-154884501	G1	G2	NOTEST	0	0.00466686	0.00671719	0	1	1	no
ENSMUST00000004222	ENSMUSG00000022702	Hira	16:18836577-18970309	G1	G2	OK	1.5309	1.6412	0.100377	0.204852	0.713	0.789804	no
ENSMUST00000004232	ENSMUSG00000074207	Adh1	3:138260990-138307022	G1	G2	OK	8.82167	1.21728	-2.85739	-7.06984	5e-05	0.000298239	yes
ENSMUST00000004281	ENSMUSG00000028630	Dyrk2	10:118859348-118868903	G1	G2	OK	4.09443	5.25923	0.361186	1.17476	0.0415	0.121885	no
ENSMUST00000004294	ENSMUSG00000004187	Kifc2	15:76660640-76668196	G1	G2	OK	1.47672	1.11306	-0.407864	-1.10893	0.0553	0.151487	no
ENSMUST00000004316	ENSMUSG00000004207	Psap	10:60277626-60302597	G1	G2	NOTEST	5.6008e-05	0.255001	12.1526	0	1	1	no
ENSMUST00000004326	ENSMUSG00000031398	Plxna3	X:74329065-74344689	G1	G2	OK	0.383419	0.949947	1.30893	3.26321	5e-05	0.000298239	yes
ENSMUST00000004327	ENSMUSG00000031400	G6pdx	X:74393289-74453854	G1	G2	OK	4.63991	10.5661	1.18728	2.98993	5e-05	0.000298239	yes
ENSMUST00000004330	ENSMUSG00000004221	Ikbkg	X:74393289-74453854	G1	G2	NOTEST	1.30739e-05	0.221079	14.0456	0	1	1	no
ENSMUST00000004340	ENSMUSG00000004231	Pax2	19:44756044-44837871	G1	G2	NOTEST	0	0.00726417	0.0104421	0	1	1	no
ENSMUST00000004343	ENSMUSG00000004233	Wars2	3:99141067-99239186	G1	G2	OK	0.937537	1.52029	0.697397	1.73359	0.00265	0.0115033	yes
ENSMUST00000004375	ENSMUSG00000004264	Phb2	6:124712335-124718831	G1	G2	OK	30.6644	13.7665	-1.1554	-3.60812	5e-05	0.000298239	yes
ENSMUST00000004377	ENSMUSG00000004266	Ptpn6	6:124720706-124738714	G1	G2	OK	0.0847586	0.557325	2.71709	0.945791	0.1958	0.359917	no
ENSMUST00000004378	ENSMUSG00000004267	Eno2	6:124760052-124769673	G1	G2	NOTEST	1.03195e-08	0.427142	25.3028	0	1	1	no
ENSMUST00000004379	ENSMUSG00000004268	Emg1	6:124663026-124712178	G1	G2	OK	25.3635	6.85385	-1.88777	-3.70108	5e-05	0.000298239	yes
ENSMUST00000004381	ENSMUSG00000004270	Lpcat3	6:124663026-124712178	G1	G2	OK	4.27619	12.4572	1.54258	3.64596	5e-05	0.000298239	yes
ENSMUST00000004389	ENSMUSG00000072772	Grcc10	6:124739182-124756524	G1	G2	OK	20.9103	8.12456	-1.36385	-2.67327	0.0001	0.000573526	yes
ENSMUST00000004392	ENSMUSG00000029771	Irf5	6:29526624-29609887	G1	G2	NOTEST	0.443722	0.290251	-0.612355	0	1	1	no
ENSMUST00000004396	ENSMUSG00000004285	Atp6v1f	6:29467717-29470512	G1	G2	OK	48.4438	20.0797	-1.27058	-4.94331	5e-05	0.000298239	yes
ENSMUST00000004428	ENSMUSG00000004317	Clcn5	X:7153809-7319358	G1	G2	OK	2.62064	2.32956	-0.169862	-0.637809	0.2689	0.418186	no
ENSMUST00000004430	ENSMUSG00000004319	Clcn3	8:60910388-60983300	G1	G2	OK	2.88127	1.05316	-1.45198	-1.48316	0.0197	0.0662588	no
ENSMUST00000004453	ENSMUSG00000004341	Gpx6	13:21312216-21319624	G1	G2	NOTEST	0	0	0	0	1	1	no
ENSMUST00000004456	ENSMUSG00000004344	Gpx5	13:21286428-21292731	G1	G2	NOTEST	0	0.00648084	0.00931971	0	1	1	no
ENSMUST00000004470	ENSMUSG00000004356	Utp20	10:88746606-88826814	G1	G2	OK	3.8937	4.51299	0.212944	0.929959	0.1058	0.244794	no
ENSMUST00000004473	ENSMUSG00000004359	Spic	10:88674771-88685015	G1	G2	NOTEST	0.160421	0.0767923	-1.06283	0	1	1	no
ENSMUST00000004480	ENSMUSG00000004366	Sst	16:23889580-23890844	G1	G2	OK	25.5637	0	-4.73138	NA	5e-05	0.000298239	yes
ENSMUST00000004494	ENSMUSG00000031622	Sin3b	8:72723287-72758203	G1	G2	OK	2.01406	2.72383	0.435525	1.06684	0.0656	0.172661	no
ENSMUST00000004497	ENSMUSG00000004383	Large	8:72814598-73353540	G1	G2	OK	1.37736	3.11599	1.17778	3.05399	5e-05	0.000298239	yes
ENSMUST00000004505	ENSMUSG00000020447	Npc1l1	11:6211012-6230143	G1	G2	NOTEST	0.00659633	0.00443659	-0.572213	0	1	1	no
ENSMUST00000004507	ENSMUSG00000004393	Ddx56	11:6258918-6267772	G1	G2	OK	9.58583	3.12183	-1.61851	-5.46729	5e-05	0.000298239	yes
ENSMUST00000004508	ENSMUSG00000004394	Tmed4	11:6270368-6274870	G1	G2	OK	24.5248	12.4933	-0.973091	-4.05779	5e-05	0.000298239	yes
ENSMUST00000004554	ENSMUSG00000012848	Rps5	7:12922289-12926686	G1	G2	OK	486.308	102.639	-2.24429	-9.22829	5e-05	0.000298239	yes
ENSMUST00000004560	ENSMUSG00000004446	Bid	6:120836211-120916853	G1	G2	OK	0.0521912	1.3916	4.73679	1.73937	0.21085	0.373772	no
ENSMUST00000004565	ENSMUSG00000004451	Ralb	1:119470304-119504794	G1	G2	OK	7.89744	11.1121	0.492671	1.97362	0.0006	0.00301581	yes
ENSMUST00000004574	ENSMUSG00000004460	Dnajb11	16:22857844-22879634	G1	G2	OK	139.902	13.3221	-3.39252	-13.597	5e-05	0.000298239	yes
ENSMUST00000004576	ENSMUSG00000004462	Tbccd1	16:22813214-22857569	G1	G2	OK	10.9947	1.60429	-2.7768	-9.14152	5e-05	0.000298239	yes
ENSMUST00000004587	ENSMUSG00000004473	Clec11a	7:44302686-44306902	G1	G2	OK	0.755908	0.315381	-1.26111	-2.31219	0.0005	0.00255496	yes
ENSMUST00000004614	ENSMUSG00000058638	Zfp110	7:12834760-12850577	G1	G2	OK	7.60342	3.89797	-0.963923	-3.11918	5e-05	0.000298239	yes
ENSMUST00000004622	ENSMUSG00000004508	Gab2	7:97081585-97308946	G1	G2	OK	1.29837	1.94443	0.582646	1.98942	0.0008	0.00392119	yes
ENSMUST00000004634	ENSMUSG00000020142	Slc1a4	11:20302179-20332713	G1	G2	OK	0.00256734	1.01972	8.63368	0.770562	0.2335	0.391293	no
ENSMUST00000004646	ENSMUSG00000004530	Coro1c	5:113842435-113908758	G1	G2	OK	6.15182	6.47106	0.0729882	0.268904	0.6373	0.730896	no
ENSMUST00000004655	ENSMUSG00000004540	Psg17	7:18813936-18821607	G1	G2	NOTEST	0	0.16904	0.225324	0	1	1	no
ENSMUST00000004657	ENSMUSG00000004542	Psg19	7:18789566-18798520	G1	G2	NOTEST	0	0.00606058	0.00871718	0	1	1	no
ENSMUST00000004673	ENSMUSG00000004558	Ndrg2	14:51905270-51913488	G1	G2	OK	3.6993	1.22791	-1.59104	-2.96987	5e-05	0.000298239	yes
ENSMUST00000004681	ENSMUSG00000004565	Pnpla6	8:3515383-3544266	G1	G2	OK	1.00735	1.07661	0.0959337	0.0680176	0.89715	0.923531	no
ENSMUST00000004683	ENSMUSG00000004567	Mcoln1	8:3500456-3515232	G1	G2	OK	2.71704	3.33054	0.293721	0.803779	0.15815	0.317204	no
ENSMUST00000004684	ENSMUSG00000004568	Arhgef18	8:3393005-3456601	G1	G2	OK	4.10344	4.8486	0.240732	0.876793	0.126	0.274298	no
ENSMUST00000004686	ENSMUSG00000069633	Pex11g	8:3457104-3467680	G1	G2	OK	5.36257	1.31633	-2.0264	-5.83692	5e-05	0.000298239	yes
ENSMUST00000004715	ENSMUSG00000061778	Mospd2	X:164936168-164980375	G1	G2	OK	3.36958	3.11857	-0.111685	-0.257222	0.6537	0.744028	no
ENSMUST00000004728	ENSMUSG00000004609	Cd33	7:43524215-43544428	G1	G2	NOTEST	0.101981	3.96081e-07	-17.9741	0	1	1	no
ENSMUST00000004729	ENSMUSG00000004610	Etfb	7:43444082-43472019	G1	G2	OK	36.2137	5.97785	-2.59884	-7.39546	5e-05	0.000298239	yes
ENSMUST00000004732	ENSMUSG00000004613	Lim2	7:43427621-43435996	G1	G2	NOTEST	0	0	0	0	1	1	no
ENSMUST00000004745	ENSMUSG00000004626	Stxbp2	8:3630954-3643644	G1	G2	OK	13.3697	8.33752	-0.681278	-2.08062	0.00045	0.00232098	yes
ENSMUST00000004749	ENSMUSG00000004630	Pcp2	8:3621550-3625545	G1	G2	NOTEST	0	0	0	0	1	1	no
ENSMUST00000004750	ENSMUSG00000004631	Sgce	6:4674349-4747207	G1	G2	NOTEST	5.28195e-11	0.0968649	30.7723	0	1	1	no
ENSMUST00000004756	ENSMUSG00000004637	Wwox	8:114439654-115352708	G1	G2	OK	3.2426	2.32677	-0.478818	-1.05425	0.07175	0.184759	no
ENSMUST00000004761	ENSMUSG00000058440	Nrf1	6:30047987-30153458	G1	G2	NOTEST	0.0818376	2.07084e-10	-28.558	0	1	1	no
ENSMUST00000004770	ENSMUSG00000004651	Tyr	7:87427404-87493411	G1	G2	NOTEST	0.0175602	0.0106723	-0.718439	0	1	1	no
ENSMUST00000004774	ENSMUSG00000004655	Aqp1	6:55336431-55348555	G1	G2	OK	15.9111	7.73159	-1.0412	-4.33139	5e-05	0.000298239	yes
ENSMUST00000004780	ENSMUSG00000004661	Arid3b	9:57777864-57836793	G1	G2	NOTEST	0.247157	0.101407	-1.28527	0	1	1	no
ENSMUST00000004784	ENSMUSG00000004665	Cnn2	10:79988583-79996062	G1	G2	OK	1.37501	11.5518	3.0706	8.57175	5e-05	0.000298239	yes
ENSMUST00000004786	ENSMUSG00000004667	Polr2e	10:80035948-80039795	G1	G2	OK	40.2113	7.97286	-2.33443	-8.41243	5e-05	0.000298239	yes
ENSMUST00000004827	ENSMUSG00000004707	Ly9	1:171559192-171609746	G1	G2	NOTEST	0.0145172	0.00565696	-1.35966	0	1	1	no
ENSMUST00000004829	ENSMUSG00000004709	Cd244	1:171559192-171609746	G1	G2	NOTEST	0.0221559	2.60715e-07	-16.3749	0	1	1	no
ENSMUST00000004850	ENSMUSG00000004730	Adgre1	17:57358685-57483529	G1	G2	NOTEST	0.0677168	0.0214153	-1.66087	0	1	1	no
ENSMUST00000004868	ENSMUSG00000004748	Mtfp1	11:4091479-4095445	G1	G2	OK	3.61969	0.142351	-4.66834	-4.72721	5e-05	0.000298239	yes
ENSMUST00000004892	ENSMUSG00000004771	Rab11a	9:64715298-64737758	G1	G2	OK	25.5231	1.16781	-4.44992	-2.46019	0.0209	0.0696673	no
ENSMUST00000004910	ENSMUSG00000004788	Eif2b2	12:85219480-85226628	G1	G2	OK	24.6762	3.30001	-2.90258	-8.29951	5e-05	0.000298239	yes
ENSMUST00000004913	ENSMUSG00000004791	Pgf	12:85166638-85177296	G1	G2	OK	10.2508	0.111851	-6.51802	-6.95366	0.00035	0.00184494	yes
ENSMUST00000004920	ENSMUSG00000004798	Ulk2	11:61775648-61855073	G1	G2	OK	2.07157	3.98377	0.943409	3.02098	5e-05	0.000298239	yes
ENSMUST00000004936	ENSMUSG00000004814	Ccl24	5:135569936-135573049	G1	G2	NOTEST	0.26465	0.00973719	-4.76443	0	1	1	no
ENSMUST00000004943	ENSMUSG00000004821	Tmed11	5:108777234-108795363	G1	G2	OK	246.387	0	-7.95063	NA	5e-05	0.000298239	yes
ENSMUST00000004949	ENSMUSG00000027164	Traf6	2:101678428-101701669	G1	G2	OK	4.0045	2.71501	-0.560666	-2.24051	5e-05	0.000298239	yes
ENSMUST00000004955	ENSMUSG00000020528	Prpsap2	11:61729649-61762088	G1	G2	OK	2.29022	1.59533	-0.521629	-0.820225	0.1522	0.309235	no
ENSMUST00000004959	ENSMUSG00000004837	Grap	11:61653264-61720826	G1	G2	OK	0.742336	0.0201394	-5.20398	-1.49527	0.2256	0.385913	no
ENSMUST00000004964	ENSMUSG00000004842	Pou1f1	16:65520510-65535005	G1	G2	NOTEST	0	0.17559	0.233385	0	1	1	no
ENSMUST00000004965	ENSMUSG00000004843	Chmp2b	16:65539132-65562697	G1	G2	OK	7.6713	13.9079	0.858359	3.41046	5e-05	0.000298239	yes
ENSMUST00000004968	ENSMUSG00000004846	Plod3	5:136982163-136996648	G1	G2	OK	6.20748	7.19457	0.212901	0.723338	0.20415	0.367809	no
ENSMUST00000004985	ENSMUSG00000063952	Brpf3	17:28801089-28838546	G1	G2	OK	1.93726	1.68488	-0.201375	-0.673809	0.24385	0.398559	no
ENSMUST00000004986	ENSMUSG00000004864	Mapk13	17:28769306-28778698	G1	G2	OK	5.43928	5.41067	-0.00760669	-0.0226578	0.9687	0.974819	no
ENSMUST00000004987	ENSMUSG00000004865	Srpk1	17:28587647-28622521	G1	G2	OK	1.82578	0.000235495	-12.9205	-0.0732047	0.24475	0.399184	no
ENSMUST00000004990	ENSMUSG00000053436	Mapk14	17:28691341-28748404	G1	G2	OK	1.01671	1.06094	0.0614405	0.0779348	0.8909	0.918732	no
ENSMUST00000004994	ENSMUSG00000004872	Pax3	1:78101266-78197134	G1	G2	NOTEST	0	0	0	0	1	1	no
ENSMUST00000005003	ENSMUSG00000004880	Lbr	1:181806000-181843046	G1	G2	OK	7.13703	3.49893	-1.02841	-3.69896	5e-05	0.000298239	yes
ENSMUST00000005014	ENSMUSG00000004894	Hapln2	3:88021749-88027583	G1	G2	NOTEST	0	0	0	0	1	1	no
ENSMUST00000005015	ENSMUSG00000004895	Prcc	3:87858902-87885608	G1	G2	OK	5.45151	5.07756	-0.102518	-0.36839	0.52145	0.637642	no
ENSMUST00000005016	ENSMUSG00000004896	Rrnad1	3:87919505-87940686	G1	G2	OK	0.93361	0.506636	-0.881869	-0.571841	0.3276	0.471783	no
ENSMUST00000005017	ENSMUSG00000004897	Hdgf	3:87906320-87916132	G1	G2	OK	35.7426	20.4132	-0.808143	-3.26955	5e-05	0.000298239	yes
ENSMUST00000005019	ENSMUSG00000004885	Crabp2	3:87948665-87953376	G1	G2	NOTEST	0	0.0465409	0.0656287	0	1	1	no
ENSMUST00000005041	ENSMUSG00000030435	U2af2	7:5062142-5079945	G1	G2	OK	14.9894	13.2486	-0.178099	-0.658612	0.2529	0.404237	no
ENSMUST00000005051	ENSMUSG00000063229	Ldha	7:46841474-46855627	G1	G2	OK	9.37675e-06	0.654713	16.0914	0.00320316	0.22295	0.384104	no
ENSMUST00000005053	ENSMUSG00000004945	Tmem242	17:5388762-5440259	G1	G2	OK	32.8975	9.13072	-1.84918	-6.17179	5e-05	0.000298239	yes
ENSMUST00000005057	ENSMUSG00000004929	Thop1	10:81070034-81082559	G1	G2	OK	18.393	2.10934	-3.12429	-10.5777	5e-05	0.000298239	yes
ENSMUST00000005064	ENSMUSG00000004934	Pias4	10:81153265-81167923	G1	G2	OK	1.79265	1.2425	-0.528854	-1.2844	0.0254	0.0819611	no
ENSMUST00000005066	ENSMUSG00000004936	Map2k1	9:64185769-64253631	G1	G2	OK	8.36439	10.0468	0.264405	1.06501	0.06315	0.167546	no
ENSMUST00000005067	ENSMUSG00000004937	Sgta	10:81044074-81060178	G1	G2	OK	8.22078	8.29926	0.0137077	0.0534307	0.92345	0.942281	no
ENSMUST00000005069	ENSMUSG00000004939	Nmrk2	10:81194608-81230833	G1	G2	NOTEST	0	0.025009	0.0356366	0	1	1	no
ENSMUST00000005072	ENSMUSG00000004947	Dtx2	5:135994799-136032872	G1	G2	NOTEST	0.0878521	7.59325e-07	-16.82	0	1	1	no
ENSMUST00000005073	ENSMUSG00000004948	Zp3	5:135980098-135988624	G1	G2	NOTEST	0.0478745	0	-0.0674659	0	1	1	no
ENSMUST00000005077	ENSMUSG00000004951	Hspb1	5:135887918-135889563	G1	G2	OK	11.7491	8.41936	-0.480767	-1.57806	0.00615	0.0243525	yes
ENSMUST00000005103	ENSMUSG00000029832	Nfe2l3	6:51432669-51458768	G1	G2	OK	2.08199	5.09756	1.29184	4.18218	5e-05	0.000298239	yes
ENSMUST00000005108	ENSMUSG00000030180	Kdm5a	6:120324322-120444574	G1	G2	OK	2.50647	5.40329	1.10818	3.74043	5e-05	0.000298239	yes
ENSMUST00000005114	ENSMUSG00000004988	Fxyd4	6:117933558-117937692	G1	G2	NOTEST	0.0063479	0.00123051	-2.36702	0	1	1	no
ENSMUST00000005120	ENSMUSG00000004994	Ccdc130	8:84257794-84270380	G1	G2	OK	1.0585	1.04594	-0.0172259	-0.0213953	0.9771	0.981566	no
ENSMUST00000005122	ENSMUSG00000004996	Mri1	8:84249905-84257326	G1	G2	NOTEST	0.0358836	2.62714e-06	-13.7375	0	1	1	no
ENSMUST00000005164	ENSMUSG00000005034	Prkacb	3:146729573-146812990	G1	G2	OK	0.534362	0.112776	-2.24435	-0.838866	0.30945	0.455601	no
ENSMUST00000005173	ENSMUSG00000005043	Sgsh	11:119307767-119355536	G1	G2	OK	0.568621	1.81446	1.674	1.88451	0.03615	0.109344	no
ENSMUST00000005175	ENSMUSG00000005045	Chd5	4:152338650-152390194	G1	G2	NOTEST	0.0474885	0.0418047	-0.183913	0	1	1	no
ENSMUST00000005185	ENSMUSG00000005054	Cstb	10:78425669-78427619	G1	G2	OK	48.4957	32.3384	-0.584609	-2.32371	5e-05	0.000298239	yes
ENSMUST00000005188	ENSMUSG00000005057	Sh2b2	5:136218146-136246556	G1	G2	NOTEST	0.000822129	0.472345	9.16626	0	1	1	no
ENSMUST00000005218	ENSMUSG00000005087	Cd44	2:102811140-102901665	G1	G2	OK	0.000463685	10.3988	14.4529	0.486067	0.1503	0.307136	no
ENSMUST00000005220	ENSMUSG00000005089	Slc1a2	2:102658658-102790784	G1	G2	NOTEST	0.00130626	0.000357461	-1.86958	0	1	1	no
ENSMUST00000005233	ENSMUSG00000005102	Eif2ak4	2:118388617-118475234	G1	G2	OK	3.07005	1.94294	-0.660018	-1.30886	0.0399	0.118065	no
ENSMUST00000005234	ENSMUSG00000005103	Wdr1	5:38526812-38563221	G1	G2	OK	8.81097	15.3816	0.803834	2.71571	5e-05	0.000298239	yes
ENSMUST00000005238	ENSMUSG00000005107	Slc2a9	5:38349272-38503143	G1	G2	NOTEST	1.50136e-06	1.66996e-07	-3.16838	0	1	1	no
ENSMUST00000005255	ENSMUSG00000005124	Wisp1	15:66891319-66923201	G1	G2	OK	0.0967103	4.90627	5.66481	9.56089	5e-05	0.000298239	yes
ENSMUST00000005256	ENSMUSG00000005125	Ndrg1	15:66929320-67013039	G1	G2	OK	21.2584	2.15678	-3.30108	-10.9652	5e-05	0.000298239	yes
ENSMUST00000005262	ENSMUSG00000005131	4930550C14Rik	9:53405285-53432803	G1	G2	OK	0.13223	1.32072	3.32019	2.94182	0.0015	0.00693061	yes
ENSMUST00000005279	ENSMUSG00000005148	Klf5	14:99298690-99313405	G1	G2	OK	0.821241	10.329	3.65275	8.64702	5e-05	0.000298239	yes
ENSMUST00000005292	ENSMUSG00000005161	Prdx2	8:84956609-84974834	G1	G2	OK	23.7166	14.1069	-0.749498	-2.07751	0.00065	0.00324505	yes
ENSMUST00000005334	ENSMUSG00000005202	Shbg	11:69614803-69617905	G1	G2	NOTEST	0	0	0	0	1	1	no
ENSMUST00000005336	ENSMUSG00000005204	Senp3	11:69673114-69682084	G1	G2	OK	7.51201	4.60468	-0.706099	-2.0912	0.0013	0.00609163	yes
ENSMUST00000005352	ENSMUSG00000005220	Corin	5:72300024-72504473	G1	G2	NOTEST	4.90897e-05	2.8083e-05	-0.805723	0	1	1	no
ENSMUST00000005364	ENSMUSG00000005232	G6pc2	2:69211072-69227841	G1	G2	OK	2.10263	8.72937e-06	-17.8779	-0.00381342	0.2451	0.399455	no
ENSMUST00000005365	ENSMUSG00000005233	Spc25	2:69193894-69206194	G1	G2	OK	1.86504	1.25121	-0.575876	-0.991257	0.0847	0.209844	no
ENSMUST00000005371	ENSMUSG00000059552	Trp53	11:69580358-69591873	G1	G2	OK	1.3879	0.554554	-1.32351	-1.52274	0.0176	0.0603054	no
ENSMUST00000005394	ENSMUSG00000005262	Ufd1l	16:18780446-18835261	G1	G2	OK	5.74956	4.02532	-0.514349	-1.20132	0.04465	0.129009	no
ENSMUST00000005399	ENSMUSG00000005267	Zfp287	11:62700355-62731905	G1	G2	NOTEST	0.0634924	0.320987	2.33786	0	1	1	no
ENSMUST00000005400	ENSMUSG00000005268	Prlr	15:10177237-10410153	G1	G2	NOTEST	0.0686663	0.0105932	-2.69646	0	1	1	no
ENSMUST00000005406	ENSMUSG00000022892	App	16:84954439-85173707	G1	G2	OK	28.6193	112.636	1.9766	8.07749	5e-05	0.000298239	yes
ENSMUST00000005413	ENSMUSG00000052675	Zfp112	7:24112313-24127952	G1	G2	NOTEST	0.254289	0.41132	0.693791	0	1	1	no
ENSMUST00000005431	ENSMUSG00000005299	Letm1	5:33739672-33782817	G1	G2	OK	4.91806	2.3734	-1.05113	-3.95837	5e-05	0.000298239	yes
ENSMUST00000005452	ENSMUSG00000005320	Fgfr4	13:55152639-55168759	G1	G2	OK	0.108835	2.02597	4.2184	5.80636	5e-05	0.000298239	yes
ENSMUST00000005470	ENSMUSG00000005338	Cadm3	1:173331885-173466040	G1	G2	NOTEST	0.484646	0.116373	-2.05817	0	1	1	no
ENSMUST00000005477	ENSMUSG00000030483	Cyp2b10	7:25897619-25926624	G1	G2	NOTEST	0	0.043895	0.0619766	0	1	1	no
ENSMUST00000005487	ENSMUSG00000005354	Txn2	15:77915046-77929006	G1	G2	OK	15.3726	5.5309	-1.47478	-4.44732	5e-05	0.000298239	yes
ENSMUST00000005488	ENSMUSG00000005355	Casp14	10:78711996-78718293	G1	G2	NOTEST	0	0.00505007	0.00726738	0	1	1	no
ENSMUST00000005490	ENSMUSG00000005357	Slc1a6	10:78780495-78814825	G1	G2	NOTEST	0.0139662	0.0670924	2.26421	0	1	1	no
ENSMUST00000005493	ENSMUSG00000005360	Slc1a3	15:8634123-8710764	G1	G2	OK	5.39542	0.19859	-4.76387	-8.94328	5e-05	0.000298239	yes
ENSMUST00000005503	ENSMUSG00000005370	Msh6	17:87975049-88065291	G1	G2	OK	3.53319	7.13064	1.01306	2.79306	5e-05	0.000298239	yes
ENSMUST00000005504	ENSMUSG00000005371	Fbxo11	17:87975049-88065291	G1	G2	OK	0.402413	2.67355	2.73201	1.69817	0.06725	0.175937	no
ENSMUST00000005507	ENSMUSG00000005373	Mlxipl	5:135089889-135138382	G1	G2	OK	0.34117	0.577183	0.758539	0.536054	0.3676	0.50756	no
ENSMUST00000005508	ENSMUSG00000005374	Tbl2	5:135149656-135165760	G1	G2	OK	4.33876	0.15956	-4.76512	-3.29545	0.00365	0.0153176	yes
ENSMUST00000005509	ENSMUSG00000007207	Stx1a	5:135023481-135051100	G1	G2	NOTEST	0.0622432	0.0824968	0.406423	0	1	1	no
ENSMUST00000005518	ENSMUSG00000045098	Suv420h1	19:3767420-3894369	G1	G2	OK	0.0183652	0.528875	4.84788	0.427492	0.31555	0.461355	no
ENSMUST00000005532	ENSMUSG00000005397	Nid1	13:13437601-13512275	G1	G2	OK	11.8333	12.6167	0.0924816	0.409908	0.46845	0.594043	no
ENSMUST00000005548	ENSMUSG00000005413	Hmox1	8:75093590-75100596	G1	G2	OK	1.93632	9.95241	2.36173	6.92386	5e-05	0.000298239	yes
ENSMUST00000005578	ENSMUSG00000005442	Cic	7:25267703-25294159	G1	G2	NOTEST	3.64293e-08	0.000224003	12.5861	0	1	1	no
ENSMUST00000005583	ENSMUSG00000005447	Pafah1b3	7:25295048-25297986	G1	G2	OK	1.28345	3.55895	1.47143	2.25559	0.0006	0.00301581	yes
ENSMUST00000005592	ENSMUSG00000030468	Siglecg	7:43408203-43418358	G1	G2	NOTEST	0	0.025616	0.0364907	0	1	1	no
ENSMUST00000005597	ENSMUSG00000056592	Zfp658	7:43562255-43575461	G1	G2	NOTEST	0.231342	0.15329	-0.593768	0	1	1	no
ENSMUST00000005600	ENSMUSG00000031706	Rfx1	8:84065235-84096992	G1	G2	OK	0.669787	1.32879	0.98834	2.47653	0.00015	0.000839357	yes
ENSMUST00000005601	ENSMUSG00000005465	Il27ra	8:84021470-84042575	G1	G2	NOTEST	0.0873679	0.0990496	0.181049	0	1	1	no
ENSMUST00000005606	ENSMUSG00000005469	Prkaca	8:83972977-83996445	G1	G2	OK	11.436	7.81059	-0.550081	-2.24964	0.0001	0.000573526	yes
ENSMUST00000005607	ENSMUSG00000005470	Asf1b	8:83955506-83970197	G1	G2	OK	0.790614	0.709059	-0.157068	-0.284466	0.61585	0.713196	no
ENSMUST00000005611	ENSMUSG00000005474	Myl10	5:136693145-136701094	G1	G2	NOTEST	0.162578	0	-0.217328	0	1	1	no
ENSMUST00000005616	ENSMUSG00000057672	Pkn1	8:83666832-83699179	G1	G2	OK	7.453	3.30242	-1.1743	-2.94544	5e-05	0.000298239	yes
ENSMUST00000005620	ENSMUSG00000005483	Dnajb1	8:83608174-83611902	G1	G2	OK	8.1072	3.29559	-1.29867	-4.65355	5e-05	0.000298239	yes
ENSMUST00000005630	ENSMUSG00000005493	Msh4	3:153857148-153906138	G1	G2	NOTEST	0.0357836	0.0449525	0.329103	0	1	1	no
ENSMUST00000005643	ENSMUSG00000005506	Celf1	2:90940381-91019497	G1	G2	OK	1.55275	0.218657	-2.82808	-1.49322	0.0685	0.178522	no
ENSMUST00000005647	ENSMUSG00000005510	Ndufs3	2:90894633-90918258	G1	G2	OK	36.9213	8.3857	-2.13845	-5.64882	5e-05	0.000298239	yes
ENSMUST00000005651	ENSMUSG00000005514	Por	5:135653809-135735326	G1	G2	OK	6.52693	9.67701	0.568156	2.02367	0.0007	0.00346478	yes
ENSMUST00000005669	ENSMUSG00000040583	Cyp2b13	7:26061496-26096197	G1	G2	NOTEST	0	0	0	0	1	1	no
ENSMUST00000005671	ENSMUSG00000005533	Igf1r	7:67952858-68226780	G1	G2	OK	3.81369	11.2309	1.55821	6.48999	5e-05	0.000298239	yes
ENSMUST00000005678	ENSMUSG00000005540	Fcer2a	8:3681736-3694174	G1	G2	NOTEST	0.0817235	0.169594	1.05327	0	1	1	no
ENSMUST00000005685	ENSMUSG00000005547	Cyp2a5	7:26835304-26843548	G1	G2	NOTEST	0.0470803	0.0428356	-0.136313	0	1	1	no
ENSMUST00000005692	ENSMUSG00000005553	Atp4a	7:30712208-30725535	G1	G2	NOTEST	0.0265814	0.122195	2.2007	0	1	1	no
ENSMUST00000005705	ENSMUSG00000005566	Trim28	7:13024151-13031035	G1	G2	OK	10.2528	11.0169	0.103695	0.395589	0.4871	0.609524	no
ENSMUST00000005711	ENSMUSG00000033916	Chmp2a	7:13032005-13034777	G1	G2	OK	82.3807	33.9089	-1.28064	-5.54975	5e-05	0.000298239	yes
ENSMUST00000005714	ENSMUSG00000005575	Ube2m	7:13035119-13038275	G1	G2	OK	7.28768	4.11256	-0.825424	-1.4463	0.0165	0.0571225	no
ENSMUST00000005719	ENSMUSG00000005580	Adcy9	16:4287528-4420498	G1	G2	OK	2.17369	0.462318	-2.23319	-0.922248	0.28305	0.430853	no
ENSMUST00000005722	ENSMUSG00000005583	Mef2c	13:83504033-83667080	G1	G2	NOTEST	0.0946068	3.77987e-05	-11.2894	0	1	1	no
ENSMUST00000005749	ENSMUSG00000005609	Ctr9	7:111028950-111056377	G1	G2	OK	5.60171	10.2209	0.86759	3.6123	5e-05	0.000298239	yes
ENSMUST00000005751	ENSMUSG00000005611	Mrvi1	7:110868265-110982461	G1	G2	NOTEST	0.133268	0.0217685	-2.61402	0	1	1	no
ENSMUST00000005768	ENSMUSG00000028126	Pip5k1a	3:95058529-95106930	G1	G2	OK	0.728887	0.350816	-1.05498	-0.541956	0.37865	0.517488	no
ENSMUST00000005769	ENSMUSG00000005628	Tmod4	3:95124475-95129209	G1	G2	NOTEST	0.0507608	4.46043e-20	-59.9812	0	1	1	no
ENSMUST00000005791	ENSMUSG00000005649	Cabp5	7:13398131-13408887	G1	G2	NOTEST	0	0.0191979	0.0274342	0	1	1	no
ENSMUST00000005798	ENSMUSG00000005656	Snx6	12:54746348-54795703	G1	G2	OK	14.0635	12.0503	-0.22289	-0.930853	0.1021	0.239036	no
ENSMUST00000005810	ENSMUSG00000005667	Mthfd2	6:83305690-83325908	G1	G2	OK	61.0707	5.24793	-3.54066	-12.7379	5e-05	0.000298239	yes
ENSMUST00000005815	ENSMUSG00000005672	Kit	5:75574915-75656722	G1	G2	OK	1.44128	0.0532644	-4.75803	-3.41522	0.00515	0.0208128	yes
ENSMUST00000005817	ENSMUSG00000005674	Tomm40l	1:171213969-171222514	G1	G2	NOTEST	0.210136	0.169003	-0.314275	0	1	1	no
ENSMUST00000005820	ENSMUSG00000005677	Nr1i3	1:171213969-171222514	G1	G2	NOTEST	1.15158e-08	0	-1.66138e-08	0	1	1	no
ENSMUST00000005824	ENSMUSG00000005681	Apoa2	1:171225053-171226379	G1	G2	OK	5.89804	1.54516e-08	-28.5079	-2.19044e-06	0.2896	0.437277	no
ENSMUST00000005825	ENSMUSG00000005682	Pan2	10:128303334-128321358	G1	G2	OK	3.00722	2.39405	-0.328982	-1.21218	0.03405	0.104181	no
ENSMUST00000005826	ENSMUSG00000005683	Cs	10:128337831-128362479	G1	G2	OK	25.2028	19.2523	-0.388557	-1.73019	0.0031	0.0132481	yes
ENSMUST00000005829	ENSMUSG00000005686	Ampd3	7:110768205-110844457	G1	G2	OK	0.175075	3.04634	4.12103	2.47296	0.108	0.248313	no
ENSMUST00000005830	ENSMUSG00000005687	Bcas2	3:103171654-103179166	G1	G2	OK	18.4601	8.37355	-1.1405	-3.6434	5e-05	0.000298239	yes
ENSMUST00000005839	ENSMUSG00000005696	Sh2d1a	X:42502452-43429126	G1	G2	NOTEST	0	0	0	0	1	1	no
ENSMUST00000005841	ENSMUSG00000005698	Ctcf	8:105566323-105682922	G1	G2	OK	7.68806	11.2704	0.551854	2.0239	0.0005	0.00255496	yes
ENSMUST00000005849	ENSMUSG00000005705	Agrp	8:105566323-105682922	G1	G2	NOTEST	0.055397	0.0241816	-1.1959	0	1	1	no
ENSMUST00000005860	ENSMUSG00000005716	Pvalb	15:78191113-78206400	G1	G2	NOTEST	0	0	0	0	1	1	no
ENSMUST00000005862	ENSMUSG00000005718	Tfap4	16:4544660-4559720	G1	G2	OK	1.33706	0.915692	-0.546125	-1.22941	0.03405	0.104181	no
ENSMUST00000005889	ENSMUSG00000034116	Vav1	17:57279099-57328031	G1	G2	NOTEST	0.388093	0.0389961	-3.315	0	1	1	no
ENSMUST00000005891	ENSMUSG00000047884	Klk9	7:43690417-43803826	G1	G2	NOTEST	0	0.0073248	0.0105289	0	1	1	no
ENSMUST00000005907	ENSMUSG00000005763	Cd247	1:165781074-166002678	G1	G2	NOTEST	0.0196708	0.029872	0.602742	0	1	1	no
ENSMUST00000005923	ENSMUSG00000005779	Psmb4	3:94884092-94886961	G1	G2	OK	34.2896	13.3608	-1.35977	-4.80056	5e-05	0.000298239	yes
ENSMUST00000005933	ENSMUSG00000038968	Klk1b16	7:44136766-44141610	G1	G2	NOTEST	0.116663	0	-0.159194	0	1	1	no
ENSMUST00000005950	ENSMUSG00000049723	Mmp12	9:7344380-7388047	G1	G2	NOTEST	6.65826e-13	0.0122394	34.0976	0	1	1	no
ENSMUST00000005952	ENSMUSG00000005802	Slc30a4	2:122681232-122721456	G1	G2	OK	12.0729	7.23937	-0.737838	-3.16279	5e-05	0.000298239	yes
ENSMUST00000005953	ENSMUSG00000005803	Sqrdl	2:122765236-122809569	G1	G2	OK	11.1945	5.34433	-1.06671	-3.57494	5e-05	0.000298239	yes
ENSMUST00000005954	ENSMUSG00000005804	Bloc1s6	2:122738502-122749475	G1	G2	OK	0.417967	0.611613	0.549228	0.573266	0.3433	0.485711	no
ENSMUST00000005964	ENSMUSG00000028138	Adh5	3:138443092-138455499	G1	G2	OK	17.7917	11.2731	-0.658319	-2.47177	5e-05	0.000298239	yes
ENSMUST00000005975	ENSMUSG00000005823	Gpr108	17:57234913-57247641	G1	G2	OK	18.5009	5.21974	-1.82555	-7.15012	5e-05	0.000298239	yes
ENSMUST00000005976	ENSMUSG00000005824	Tnfsf14	17:57189491-57194189	G1	G2	NOTEST	0.0158793	0.0113144	-0.48898	0	1	1	no
ENSMUST00000006005	ENSMUSG00000032492	Pth1r	9:110722084-110769798	G1	G2	NOTEST	0.0696917	0.096986	0.47679	0	1	1	no
ENSMUST00000006020	ENSMUSG00000005864	Cnga2	X:71991848-72010218	G1	G2	NOTEST	0.0097918	0.00329621	-1.57077	0	1	1	no
ENSMUST00000006027	ENSMUSG00000005873	Reep5	18:34344888-34373415	G1	G2	OK	96.5737	6.43884	-3.90676	-15.6267	5e-05	0.000298239	yes
ENSMUST00000006029	ENSMUSG00000078954	Arhgap8	15:84720051-84772207	G1	G2	NOTEST	0.000223488	8.87791e-05	-1.33191	0	1	1	no
ENSMUST00000006035	ENSMUSG00000005881	Ergic3	2:156008044-156018279	G1	G2	OK	31.3712	16.6046	-0.917854	-3.80174	5e-05	0.000298239	yes
ENSMUST00000006036	ENSMUSG00000005882	Uqcc1	2:155846893-155930310	G1	G2	NOTEST	1.66041e-05	2.65024e-23	-59.1201	0	1	1	no
ENSMUST00000006037	ENSMUSG00000005886	Ncoa2	1:13139104-13374083	G1	G2	OK	1.04484	0.816411	-0.355912	-0.373685	0.52345	0.639435	no
ENSMUST00000006046	ENSMUSG00000005892	Trh	6:92242060-92244650	G1	G2	NOTEST	0	0	0	0	1	1	no
ENSMUST00000006053	ENSMUSG00000005899	Smpd4	16:17619353-17644828	G1	G2	OK	0.621901	0.718365	0.208033	0.233334	0.6594	0.748798	no
ENSMUST00000006061	ENSMUSG00000005907	Pex1	5:3571565-3680325	G1	G2	NOTEST	0.000255878	0.0323455	6.98196	0	1	1	no
ENSMUST00000006071	ENSMUSG00000005917	Otx1	11:21994763-22002897	G1	G2	NOTEST	0	0.00835189	0.0119992	0	1	1	no
ENSMUST00000006094	ENSMUSG00000022445	Cyp2d26	15:82790106-82794245	G1	G2	NOTEST	0.343155	0.00648173	-5.72634	0	1	1	no
ENSMUST00000006101	ENSMUSG00000005947	Itgae	11:73090582-73147446	G1	G2	NOTEST	0.00387551	0.0285165	2.87934	0	1	1	no
ENSMUST00000006103	ENSMUSG00000005949	Ctns	11:73183595-73199042	G1	G2	OK	4.29586	2.43277	-0.820347	-2.3071	5e-05	0.000298239	yes
ENSMUST00000006104	ENSMUSG00000005950	P2rx5	11:73160420-73172685	G1	G2	NOTEST	0.0369869	0.110057	1.57317	0	1	1	no
ENSMUST00000006105	ENSMUSG00000005951	Shpk	11:73199459-73224511	G1	G2	OK	2.08595	0.71424	-1.54622	-3.87181	5e-05	0.000298239	yes
ENSMUST00000006106	ENSMUSG00000005952	Trpv1	11:73234291-73261242	G1	G2	NOTEST	0	0	0	0	1	1	no
ENSMUST00000006112	ENSMUSG00000005958	Ephb3	16:21204754-21223305	G1	G2	OK	0.283421	1.66758	2.55674	4.09589	5e-05	0.000298239	yes
ENSMUST00000006123	ENSMUSG00000005968	Tuft1	3:94612756-94658872	G1	G2	OK	0.510523	4.48506	3.13508	4.08415	5e-05	0.000298239	yes
ENSMUST00000006128	ENSMUSG00000005973	Rcn1	2:105386290-105399319	G1	G2	OK	9.84108	8.03314	-0.292853	-0.877643	0.1264	0.274841	no
ENSMUST00000006136	ENSMUSG00000005980	Dnase1	16:4032838-4077827	G1	G2	NOTEST	1.71854e-09	3.1956e-08	4.21683	0	1	1	no
ENSMUST00000006137	ENSMUSG00000005981	Trap1	16:4032838-4077827	G1	G2	OK	16.3127	9.47828	-0.7833	-3.22162	5e-05	0.000298239	yes
ENSMUST00000006138	ENSMUSG00000005982	Naa60	16:3847267-3941147	G1	G2	OK	4.46021	1.80677	-1.3037	-1.60907	0.01115	0.0408488	yes
ENSMUST00000006139	ENSMUSG00000005983	1700037C18Rik	16:3847267-3941147	G1	G2	NOTEST	1.02511e-126	0.0188072	412.795	0	1	1	no
ENSMUST00000006151	ENSMUSG00000005994	Tyrp1	4:80834122-80851719	G1	G2	NOTEST	0	2.85489e-05	4.11868e-05	0	1	1	no
ENSMUST00000006167	ENSMUSG00000006010	BC003331	1:150361304-150466165	G1	G2	NOTEST	2.49897e-07	1.02654e-94	-290.291	0	1	1	no
ENSMUST00000006171	ENSMUSG00000006014	Prg4	1:150361304-150466165	G1	G2	NOTEST	0.334322	0.352601	0.0767982	0	1	1	no
ENSMUST00000006178	ENSMUSG00000006021	Kptn	7:16119894-16127516	G1	G2	OK	3.00252	1.04521	-1.52238	-3.13989	5e-05	0.000298239	yes
ENSMUST00000006181	ENSMUSG00000006024	Napa	7:16098457-16117975	G1	G2	OK	26.4136	7.48139	-1.8199	-7.38921	5e-05	0.000298239	yes
ENSMUST00000006205	ENSMUSG00000024483	Ankhd1	18:36559986-36665917	G1	G2	NOTEST	4.55307e-05	2.03101e-05	-1.16464	0	1	1	no
ENSMUST00000006209	ENSMUSG00000006050	Sra1	18:36666680-36683861	G1	G2	OK	9.70924	3.23773	-1.58438	-1.68753	0.0057	0.0227888	yes
ENSMUST00000006217	ENSMUSG00000006058	Snf8	11:96034884-96047430	G1	G2	OK	12.9511	6.97723	-0.892348	-2.5828	5e-05	0.000298239	yes
ENSMUST00000006221	ENSMUSG00000020128	Vps54	11:21239280-21321136	G1	G2	OK	6.20263	3.50859	-0.821988	-2.0414	0.0005	0.00255496	yes
ENSMUST00000006235	ENSMUSG00000021939	Ctsb	14:63122461-63177793	G1	G2	OK	34.3981	29.0702	-0.24279	-0.942383	0.0973	0.231339	no
ENSMUST00000006254	ENSMUSG00000006095	Tbcb	7:30224130-30233390	G1	G2	OK	7.79954	3.9766	-0.971853	-2.05612	0.0015	0.00693061	yes
ENSMUST00000006286	ENSMUSG00000006127	Inpp5k	11:75630987-75648871	G1	G2	OK	2.8014	2.34726	-0.255167	-0.67848	0.2361	0.392618	no
ENSMUST00000006293	ENSMUSG00000006134	Crkl	16:17451986-17486255	G1	G2	OK	3.64523	3.21854	-0.179604	-0.679827	0.2348	0.392241	no
ENSMUST00000006301	ENSMUSG00000029703	Lrwd1	5:136116630-136136074	G1	G2	OK	1.9968	1.55453	-0.361213	-0.692291	0.23275	0.39079	no
ENSMUST00000006303	ENSMUSG00000006143	Upk3bl	5:136054491-136064326	G1	G2	NOTEST	0	0	0	0	1	1	no
ENSMUST00000006311	ENSMUSG00000030353	Tead4	6:128224287-128300823	G1	G2	OK	0.0896431	0.83355	3.217	3.69901	5e-05	0.000298239	yes
ENSMUST00000006341	ENSMUSG00000006179	Prss16	13:22002175-22009742	G1	G2	OK	0.520984	0.644531	0.307013	0.484343	0.3838	0.522143	no
ENSMUST00000006353	ENSMUSG00000006191	Cdkal1	13:29191745-29855674	G1	G2	OK	4.38772	3.36807	-0.38155	-0.930303	0.10425	0.242679	no
ENSMUST00000006362	ENSMUSG00000006200	Rhox6	X:37826909-37829857	G1	G2	NOTEST	0	0	0	0	1	1	no
ENSMUST00000006367	ENSMUSG00000006205	Htra1	7:130162450-133124354	G1	G2	OK	2.86982	1.93493	-0.568683	-0.0145021	0.7011	0.780656	no
ENSMUST00000006377	ENSMUSG00000006215	Zbtb17	4:141444653-141538597	G1	G2	OK	2.84571	1.9078	-0.576876	-0.781041	0.15115	0.308148	no
ENSMUST00000006378	ENSMUSG00000006216	Clcnkb	4:141398828-141416014	G1	G2	NOTEST	0	0	0	0	1	1	no
ENSMUST00000006380	ENSMUSG00000006218	Fam131c	4:141368219-141384175	G1	G2	NOTEST	0.0638329	0.217786	1.77054	0	1	1	no
ENSMUST00000006381	ENSMUSG00000006219	Fblim1	4:141576061-141606096	G1	G2	NOTEST	0.000110173	2.79653e-05	-1.97806	0	1	1	no
ENSMUST00000006391	ENSMUSG00000045827	Serpinb9	13:33003249-33017957	G1	G2	OK	1.94672	7.44894	1.93599	6.9279	5e-05	0.000298239	yes
ENSMUST00000006392	ENSMUSG00000021403	Serpinb9b	13:33027415-33041884	G1	G2	NOTEST	0.00931487	0.0737556	2.98515	0	1	1	no
ENSMUST00000006397	ENSMUSG00000006235	Epor	9:21958898-21963576	G1	G2	NOTEST	0.186624	0.112222	-0.73377	0	1	1	no
ENSMUST00000006403	ENSMUSG00000006241	Ccdc159	9:21921009-21935872	G1	G2	OK	0.908151	0.811553	-0.162247	-0.16292	0.77975	0.839301	no
ENSMUST00000006415	ENSMUSG00000040061	Plcb2	2:118707516-118728438	G1	G2	NOTEST	0.0599285	0	-0.0839669	0	1	1	no
ENSMUST00000006424	ENSMUSG00000006262	Mob1b	5:88720854-88764220	G1	G2	OK	3.51035	3.97608	0.179731	0.37823	0.5161	0.633487	no
ENSMUST00000006431	ENSMUSG00000006269	Atp6v1b1	6:83742989-83758855	G1	G2	NOTEST	0.0530281	0.0217978	-1.28257	0	1	1	no
ENSMUST00000006435	ENSMUSG00000006273	Atp6v1b2	8:69037710-69113711	G1	G2	OK	8.70499	8.84267	0.0226391	0.0894331	0.87425	0.906704	no
ENSMUST00000006444	ENSMUSG00000006281	Tep1	14:50824061-50879003	G1	G2	OK	1.68595	1.43075	-0.236791	-0.73708	0.19475	0.358879	no
ENSMUST00000006451	ENSMUSG00000006288	Ttc5	14:50765414-50785518	G1	G2	OK	4.94251	3.88322	-0.347992	-1.14613	0.0445	0.128672	no
ENSMUST00000006452	ENSMUSG00000006289	Osgep	14:50906477-50924893	G1	G2	OK	1.63365	0.786968	-1.05372	-0.671913	0.28375	0.43154	no
ENSMUST00000006462	ENSMUSG00000006299	Aamp	1:74279839-74284738	G1	G2	OK	33.7148	15.6212	-1.10988	-4.49535	5e-05	0.000298239	yes
ENSMUST00000006467	ENSMUSG00000006304	Arpc2	1:74236083-74268209	G1	G2	OK	3.87679	8.44277	1.12285	1.53503	0.0149	0.0524301	no
ENSMUST00000006470	ENSMUSG00000006307	Kmt2b	7:30568857-30588726	G1	G2	OK	1.30476	2.17389	0.736492	2.27227	0.0003	0.0016018	yes
ENSMUST00000006476	ENSMUSG00000006313	Upk1a	7:30603091-30612734	G1	G2	NOTEST	0.150489	0.054112	-1.47564	0	1	1	no
ENSMUST00000006478	ENSMUSG00000006315	Tmem147	7:30727700-30729534	G1	G2	OK	82.4102	7.29828	-3.49719	-12.1895	5e-05	0.000298239	yes
ENSMUST00000006496	ENSMUSG00000006333	Rps9	7:3703992-3706897	G1	G2	OK	756.387	138.778	-2.44635	-9.38453	5e-05	0.000298239	yes
ENSMUST00000006508	ENSMUSG00000006345	Ggt1	10:75561603-75586200	G1	G2	OK	8.3024	0.000620278	-13.7083	-0.225406	0.0586	0.158329	no
ENSMUST00000006523	ENSMUSG00000006360	Crip1	12:113146315-113153879	G1	G2	OK	41.8088	12.0543	-1.79426	-5.01766	5e-05	0.000298239	yes
ENSMUST00000006525	ENSMUSG00000006362	Cbfa2t3	8:119910359-124345724	G1	G2	NOTEST	0.399117	0.0473221	-3.07623	0	1	1	no
ENSMUST00000006544	ENSMUSG00000006378	Gcat	15:79030873-79043558	G1	G2	OK	114.261	0.254878	-8.80831	-12.5744	5e-05	0.000298239	yes
ENSMUST00000006556	ENSMUSG00000006389	Mpl	4:118442414-118457513	G1	G2	NOTEST	0	0	0	0	1	1	no
ENSMUST00000006557	ENSMUSG00000006390	Elovl1	4:118428092-118437352	G1	G2	OK	2.77562	1.74858	-0.666628	-0.792912	0.18295	0.346588	no
ENSMUST00000006559	ENSMUSG00000035274	Tpbg	9:85820240-85847040	G1	G2	NOTEST	6.01053e-05	0.358707	12.543	0	1	1	no
ENSMUST00000006562	ENSMUSG00000006395	Hyi	4:118359989-118409273	G1	G2	NOTEST	2.92669e-05	4.30263e-07	-6.08791	0	1	1	no
ENSMUST00000006565	ENSMUSG00000006398	Cdc20	4:118428092-118437352	G1	G2	OK	2.05955	1.26194	-0.706689	-1.05837	0.0708	0.182882	no
ENSMUST00000006578	ENSMUSG00000006411	Pvrl4	1:171370098-171388598	G1	G2	NOTEST	2.2857e-06	0.0383457	14.0341	0	1	1	no
ENSMUST00000006579	ENSMUSG00000006412	Pfdn2	1:171345669-171360798	G1	G2	OK	0.149656	1.07534	2.84508	1.15349	0.07495	0.190988	no
ENSMUST00000006587	ENSMUSG00000090213	Tmem189	2:167553313-167690418	G1	G2	OK	3.83399	0.845484	-2.181	-2.32552	0.00085	0.00414578	yes
ENSMUST00000006611	ENSMUSG00000006442	Srm	4:148591502-148594993	G1	G2	OK	49.1081	3.27285	-3.90734	-12.8167	5e-05	0.000298239	yes
ENSMUST00000006614	ENSMUSG00000006445	Epha2	4:141301239-141329384	G1	G2	OK	0.359677	4.41302	3.61699	8.71203	5e-05	0.000298239	yes
ENSMUST00000006618	ENSMUSG00000028919	Arhgef19	4:141239498-141257564	G1	G2	OK	0.808153	1.11722	0.467214	1.13026	0.04995	0.14033	no
ENSMUST00000006625	ENSMUSG00000006456	Rbm14	19:4711207-4811634	G1	G2	OK	2.58859	3.12593	0.272122	0.316851	0.58125	0.686287	no
ENSMUST00000006626	ENSMUSG00000006457	Actn3	19:4861222-4877909	G1	G2	NOTEST	0.0545328	0.0541428	-0.0103569	0	1	1	no
ENSMUST00000006629	ENSMUSG00000020315	Sptbn1	11:30099394-30280491	G1	G2	OK	3.09122	6.07405	0.974483	1.04615	0.0871	0.214094	no
ENSMUST00000006632	ENSMUSG00000006463	Zdhhc24	19:4878667-4885397	G1	G2	OK	0.532588	0.810374	0.605568	0.393677	0.3103	0.45635	no
ENSMUST00000006638	ENSMUSG00000006469	Slc34a3	2:25228897-25234364	G1	G2	NOTEST	0.0140726	0.00541834	-1.37697	0	1	1	no
ENSMUST00000006646	ENSMUSG00000006476	Nsmf	2:25054354-25062881	G1	G2	OK	1.44461	3.23704	1.164	0.993457	0.12665	0.275127	no
ENSMUST00000006659	ENSMUSG00000006488	Prl7a1	13:27633379-27642474	G1	G2	NOTEST	0	0	0	0	1	1	no
ENSMUST00000006660	ENSMUSG00000046899	Prl7a2	13:27658955-27668036	G1	G2	NOTEST	0	0	0	0	1	1	no
ENSMUST00000006662	ENSMUSG00000006490	Prl8a9	13:27558008-27564604	G1	G2	NOTEST	0	0	0	0	1	1	no
ENSMUST00000006664	ENSMUSG00000019756	Prl8a1	13:27573921-27582171	G1	G2	NOTEST	0	0	0	0	1	1	no
ENSMUST00000006667	ENSMUSG00000045868	Gvin1	7:106156555-106215326	G1	G2	NOTEST	0.0422667	0.0962473	1.18722	0	1	1	no
ENSMUST00000006669	ENSMUSG00000006494	Pdk1	2:71873223-71903858	G1	G2	OK	13.2339	3.35406	-1.98025	-7.0244	5e-05	0.000298239	yes
ENSMUST00000006679	ENSMUSG00000057729	Prtn3	10:79851380-79883174	G1	G2	NOTEST	1.58666e-32	4.44231e-41	-28.412	0	1	1	no
ENSMUST00000006687	ENSMUSG00000028359	Orm3	4:63356161-63359511	G1	G2	NOTEST	0	0	0	0	1	1	no
ENSMUST00000006692	ENSMUSG00000006517	Mvd	8:119910359-124345724	G1	G2	OK	3.98361	1.88551	-1.07913	-0.157783	0.4634	0.589857	no
ENSMUST00000006697	ENSMUSG00000006522	Itih3	14:30908572-30923760	G1	G2	NOTEST	0.182957	0	-0.242398	0	1	1	no
ENSMUST00000006701	ENSMUSG00000006526	Tmem110	14:30825589-30876986	G1	G2	OK	0.72598	0.920227	0.34206	0.725439	0.20975	0.372716	no
ENSMUST00000006703	ENSMUSG00000021922	Itih4	14:30886475-30901981	G1	G2	OK	20.189	7.3362e-10	-34.6797	-1.01105e-06	0.24895	0.401621	no
ENSMUST00000006704	ENSMUSG00000006529	Itih1	14:30929179-30943289	G1	G2	NOTEST	0.136219	0.0116608	-3.5462	0	1	1	no
ENSMUST00000006716	ENSMUSG00000033227	Wnt6	1:74771891-74785322	G1	G2	NOTEST	0.0237603	0.00983599	-1.27241	0	1	1	no
ENSMUST00000006718	ENSMUSG00000026167	Wnt10a	1:74791515-74804179	G1	G2	NOTEST	0	0.208567	0.273297	0	1	1	no
ENSMUST00000006721	ENSMUSG00000006546	Cryba2	1:74889933-74893143	G1	G2	NOTEST	0.304168	0	-0.38313	0	1	1	no
ENSMUST00000006742	ENSMUSG00000006567	Atp7b	8:21992784-22060305	G1	G2	NOTEST	0.0922887	0.245204	1.40976	0	1	1	no
ENSMUST00000006745	ENSMUSG00000006570	Defb2	8:21839925-21843482	G1	G2	NOTEST	0	0	0	0	1	1	no
ENSMUST00000006749	ENSMUSG00000006574	Slc4a1	11:102348823-102366203	G1	G2	NOTEST	0.309385	0.00703128	-5.45947	0	1	1	no
ENSMUST00000006750	ENSMUSG00000006575	Rundc3a	11:102393402-102402555	G1	G2	OK	0.730273	0.442594	-0.722451	-0.567866	0.3458	0.487857	no
ENSMUST00000006754	ENSMUSG00000020923	Ubtf	11:102304559-102319742	G1	G2	OK	1.47743	0.150001	-3.30004	-1.56946	0.0844	0.209309	no
ENSMUST00000006760	ENSMUSG00000006585	Cdt1	8:119910359-124345724	G1	G2	OK	1.31682	0.714683	-0.881682	-0.0849597	0.526	0.641647	no
ENSMUST00000006761	ENSMUSG00000006586	Runx1t1	4:13743435-13893649	G1	G2	NOTEST	0.121397	0.244087	1.00766	0	1	1	no
ENSMUST00000006762	ENSMUSG00000006587	Snai3	8:119910359-124345724	G1	G2	NOTEST	0.414014	0.0573789	-2.85109	0	1	1	no
ENSMUST00000006764	ENSMUSG00000006589	Aprt	8:119910359-124345724	G1	G2	OK	7.81902	8.00223	0.0334159	0.00490091	0.98125	0.984425	no
ENSMUST00000006774	ENSMUSG00000006599	Gtf2h1	7:46796102-46823800	G1	G2	OK	12.3494	7.09229	-0.800112	-3.1571	5e-05	0.000298239	yes
ENSMUST00000006785	ENSMUSG00000021335	Slc17a1	13:23867749-23895730	G1	G2	NOTEST	0.00013713	0.000152459	0.152875	0	1	1	no
ENSMUST00000006786	ENSMUSG00000036110	Slc17a2	13:23806992-23825180	G1	G2	NOTEST	1.50262e-06	0.00691943	12.169	0	1	1	no
ENSMUST00000006787	ENSMUSG00000006611	Hfe	13:23702033-23710854	G1	G2	NOTEST	0.0789387	1.0399e-10	-29.4997	0	1	1	no
ENSMUST00000006792	ENSMUSG00000062524	Ncr1	7:4337723-4345164	G1	G2	NOTEST	0	0.00893169	0.0128285	0	1	1	no
ENSMUST00000006814	ENSMUSG00000006638	Abhd1	5:30950065-30960361	G1	G2	NOTEST	6.14658e-44	0.0613538	139.518	0	1	1	no
ENSMUST00000006818	ENSMUSG00000006642	Tcf23	5:30968661-30977018	G1	G2	NOTEST	0.0143655	0.0131021	-0.132811	0	1	1	no
ENSMUST00000006825	ENSMUSG00000006649	Nphs1	7:30458314-30487223	G1	G2	OK	8.29558	0.00938167	-9.78828	-3.82215	0.03215	0.0994276	no
ENSMUST00000006828	ENSMUSG00000006651	Aplp1	7:30434980-30445582	G1	G2	OK	6.59188	2.99624	-1.13754	-3.96808	5e-05	0.000298239	yes
ENSMUST00000006838	ENSMUSG00000032604	Qars	9:108507712-108515941	G1	G2	OK	14.5623	7.04749	-1.04706	-3.69217	5e-05	0.000298239	yes
ENSMUST00000006851	ENSMUSG00000006673	Qrich1	9:108516805-108560163	G1	G2	OK	5.82126	3.37586	-0.786077	-1.34263	0.024	0.0782654	no
ENSMUST00000006853	ENSMUSG00000006675	P4htm	9:108578861-108597667	G1	G2	NOTEST	0.412536	0.166673	-1.3075	0	1	1	no
ENSMUST00000006854	ENSMUSG00000006676	Usp19	9:108490601-108502337	G1	G2	OK	0.487907	1.45418	1.57552	1.26735	0.0989	0.23391	no
ENSMUST00000006856	ENSMUSG00000006678	Pola1	X:93304766-93632155	G1	G2	OK	1.57875	3.54938	1.16878	4.12571	5e-05	0.000298239	yes
ENSMUST00000006893	ENSMUSG00000006711	D130043K22Rik	13:24845134-24901270	G1	G2	NOTEST	6.2404e-05	0.0196915	8.30172	0	1	1	no
ENSMUST00000006898	ENSMUSG00000006715	Gmnn	13:24751844-24761923	G1	G2	NOTEST	3.86786e-08	0.0454557	20.1645	0	1	1	no
ENSMUST00000006900	ENSMUSG00000006717	Acot13	13:24817947-24831517	G1	G2	OK	18.4567	13.8596	-0.41326	-1.43264	0.01345	0.0480039	yes
ENSMUST00000006903	ENSMUSG00000006720	Zfp184	13:21940373-21960779	G1	G2	OK	0.253909	1.99699	2.97545	2.19344	0.0144	0.0509806	no
ENSMUST00000006911	ENSMUSG00000006728	Cdk4	10:127063533-127070261	G1	G2	OK	8.69641	3.9115	-1.1527	-1.48535	0.0201	0.0674343	no
ENSMUST00000006912	ENSMUSG00000026737	Pip4k2a	2:18842254-18998126	G1	G2	OK	0.687621	2.06148	1.584	4.13588	5e-05	0.000298239	yes
ENSMUST00000006914	ENSMUSG00000006731	B4galnt1	10:127165155-127172340	G1	G2	OK	19.6645	5.72312	-1.78072	-7.26246	5e-05	0.000298239	yes
ENSMUST00000006915	ENSMUSG00000006732	Mettl1	10:127031003-127046365	G1	G2	OK	8.95571	0.855005	-3.3888	-5.64974	5e-05	0.000298239	yes
ENSMUST00000006948	ENSMUSG00000006763	Saal1	7:46686107-46710680	G1	G2	NOTEST	0.173495	0.137651	-0.333887	0	1	1	no
ENSMUST00000006949	ENSMUSG00000006764	Tph2	10:115078640-115185022	G1	G2	NOTEST	0	0.012208	0.0175058	0	1	1	no
ENSMUST00000006952	ENSMUSG00000040017	Saa4	7:46728016-46732543	G1	G2	NOTEST	0.0467357	0.0514619	0.138979	0	1	1	no
ENSMUST00000006956	ENSMUSG00000040026	Saa3	7:46711997-46715676	G1	G2	OK	0.468618	110.195	7.87743	8.65228	5e-05	0.000298239	yes
ENSMUST00000006963	ENSMUSG00000055937	Krt28	11:99364871-99374903	G1	G2	NOTEST	0	0	0	0	1	1	no
ENSMUST00000006969	ENSMUSG00000006777	Krt23	11:99477973-99493137	G1	G2	OK	3.80377	2.87694	-0.402894	-1.15859	0.04435	0.128324	no
ENSMUST00000006973	ENSMUSG00000020918	Kat2a	11:100704745-100712465	G1	G2	OK	3.20972	1.67674	-0.936786	-1.90105	0.00135	0.00629619	yes
ENSMUST00000006976	ENSMUSG00000006784	Ttc25	11:100545606-100572568	G1	G2	NOTEST	0.117559	0.460589	1.9701	0	1	1	no
ENSMUST00000006991	ENSMUSG00000021730	Hcn1	13:117602479-117976802	G1	G2	NOTEST	0.0656715	0	-0.0917628	0	1	1	no
ENSMUST00000007005	ENSMUSG00000023832	Acat2	17:12942889-12960747	G1	G2	OK	1.93951	6.85798	1.82209	5.55013	5e-05	0.000298239	yes
ENSMUST00000007007	ENSMUSG00000060475	Wtap	17:12966795-12992546	G1	G2	OK	13.2512	7.72467	-0.778581	-2.2229	0.0002	0.00109739	yes
ENSMUST00000007012	ENSMUSG00000006818	Sod2	17:13007838-13018119	G1	G2	OK	16.0012	11.1113	-0.526158	-2.32999	0.0001	0.000573526	yes
ENSMUST00000007042	ENSMUSG00000024474	Ik	18:36744655-36757639	G1	G2	OK	25.0335	28.9189	0.208148	0.924918	0.10325	0.241046	no
ENSMUST00000007046	ENSMUSG00000006850	Tmco6	18:36735067-36744557	G1	G2	OK	1.19228	1.79423	0.589633	0.783192	0.15755	0.316458	no
ENSMUST00000007130	ENSMUSG00000006932	Ctnnb1	9:120924454-121277197	G1	G2	OK	82.5036	39.7923	-1.05197	-2.20098	0.00155	0.007136	yes
ENSMUST00000007131	ENSMUSG00000020917	Acly	11:100476352-100528000	G1	G2	OK	20.4872	3.42703	-2.57969	-2.09174	0.04275	0.124618	no
ENSMUST00000007139	ENSMUSG00000006941	Eif1b	9:120492605-120495327	G1	G2	OK	12.7582	6.59287	-0.952445	-3.0531	5e-05	0.000298239	yes
ENSMUST00000007156	ENSMUSG00000044485	Klk1b11	7:43995876-43999875	G1	G2	OK	28.5236	0	-4.8838	NA	5e-05	0.000298239	yes
ENSMUST00000007161	ENSMUSG00000006948	Klk4	7:43881159-43885804	G1	G2	NOTEST	0	0	0	0	1	1	no
ENSMUST00000007171	ENSMUSG00000006958	Chrd	16:20725157-20742384	G1	G2	NOTEST	0.08754	0.0802228	-0.12593	0	1	1	no
ENSMUST00000007207	ENSMUSG00000022843	Clcn2	16:20693281-20722267	G1	G2	OK	1.20879	0.532742	-1.18205	-1.54924	0.00955	0.0356797	yes
ENSMUST00000007212	ENSMUSG00000006998	Psmd2	16:20651651-20663414	G1	G2	OK	18.5601	19.0953	0.0410117	0.180204	0.7485	0.815932	no
ENSMUST00000007216	ENSMUSG00000022841	Ap2m1	16:20535477-20544909	G1	G2	OK	5.93038	6.02486	0.0228027	0.0538931	0.9255	0.943707	no
ENSMUST00000007236	ENSMUSG00000007021	Syngr3	17:24685091-24689955	G1	G2	NOTEST	0.0149363	0.0889288	2.57382	0	1	1	no
ENSMUST00000007245	ENSMUSG00000007030	Vwa7	17:35016578-35028016	G1	G2	NOTEST	0.0208051	0.150764	2.85728	0	1	1	no
ENSMUST00000007248	ENSMUSG00000007033	Hspa1l	17:34972702-34981788	G1	G2	NOTEST	0.108241	0.0983912	-0.13764	0	1	1	no
ENSMUST00000007249	ENSMUSG00000007034	Slc44a4	17:34914465-34930436	G1	G2	OK	1.87083	3.32854	0.831212	2.23653	0.0001	0.000573526	yes
ENSMUST00000007250	ENSMUSG00000007035	Msh5	17:35028604-35046745	G1	G2	NOTEST	5.81604e-08	0.0656253	20.1058	0	1	1	no
ENSMUST00000007251	ENSMUSG00000007036	Abhd16a	17:35089262-35102987	G1	G2	OK	7.82249	4.03196	-0.956147	-3.17031	5e-05	0.000298239	yes
ENSMUST00000007253	ENSMUSG00000007038	Neu1	17:34931252-34935953	G1	G2	OK	8.22223	5.36781	-0.615195	-2.05276	0.0002	0.00109739	yes
ENSMUST00000007255	ENSMUSG00000007039	Ddah2	17:35059034-35062095	G1	G2	OK	2.52121	5.82102	1.20715	2.75919	5e-05	0.000298239	yes
ENSMUST00000007257	ENSMUSG00000007041	Clic1	17:35049965-35058749	G1	G2	OK	9.60451	31.952	1.73412	6.76204	5e-05	0.000298239	yes
ENSMUST00000007259	ENSMUSG00000073413	Ly6g6d	17:35071442-35078804	G1	G2	NOTEST	0.218482	0.000273721	-9.64059	0	1	1	no
ENSMUST00000007266	ENSMUSG00000007050	Lsm2	17:34981861-34985891	G1	G2	OK	0.526686	0.0553876	-3.24931	-0.952405	0.15925	0.318656	no
ENSMUST00000007272	ENSMUSG00000045545	Krt14	11:100203161-100207548	G1	G2	NOTEST	6.50997e-07	0	-9.3919e-07	0	1	1	no
ENSMUST00000007275	ENSMUSG00000044041	Krt13	11:100117326-100121566	G1	G2	NOTEST	0	0	0	0	1	1	no
ENSMUST00000007280	ENSMUSG00000053797	Krt16	11:100246090-100248902	G1	G2	NOTEST	0	0.00783764	0.0112632	0	1	1	no
ENSMUST00000007296	ENSMUSG00000007080	Pole	5:110286305-110337474	G1	G2	OK	0.575751	0.916351	0.670455	1.77596	0.00265	0.0115033	yes
ENSMUST00000007301	ENSMUSG00000020908	Myh3	11:67078299-67102291	G1	G2	NOTEST	0	0.00054928	0.000792226	0	1	1	no
ENSMUST00000007317	ENSMUSG00000020911	Krt19	11:100140809-100148665	G1	G2	OK	7.93474	25.5105	1.68484	4.33477	5e-05	0.000298239	yes
ENSMUST00000007318	ENSMUSG00000048981	Krt31	11:100046645-100050551	G1	G2	NOTEST	0	0	0	0	1	1	no
ENSMUST00000007340	ENSMUSG00000022229	Atp12a	14:56365067-56388551	G1	G2	NOTEST	0	0.0166319	0.0237974	0	1	1	no
ENSMUST00000007423	ENSMUSG00000007279	Scube2	7:109798675-109865679	G1	G2	NOTEST	1.85371e-07	2.53383e-11	-12.8368	0	1	1	no
ENSMUST00000007433	ENSMUSG00000098306	Gm28040	1:133309799-133329901	G1	G2	NOTEST	0	7.87292e-11	1.13582e-10	0	1	1	no
ENSMUST00000007444	ENSMUSG00000069631	Strada	11:106163329-106216344	G1	G2	OK	0.592767	1.30141	1.13453	0.639823	0.285	0.43274	no
ENSMUST00000007449	ENSMUSG00000052131	Akr1b7	6:34412333-34445436	G1	G2	NOTEST	0.0242149	0.476713	4.29915	0	1	1	no
ENSMUST00000007482	ENSMUSG00000007338	Mrpl49	19:6046575-6057751	G1	G2	OK	4.85074	5.22165	0.106299	0.209249	0.70405	0.783012	no
ENSMUST00000007533	ENSMUSG00000078656	Vps25	11:101246027-101259549	G1	G2	OK	3.73809	0.609475	-2.61666	-1.65319	0.1027	0.240004	no
ENSMUST00000007559	ENSMUSG00000007415	Gatad1	5:3571565-3680325	G1	G2	OK	11.4875	4.92864	-1.22081	-2.89035	5e-05	0.000298239	yes
ENSMUST00000007584	ENSMUSG00000103255	Pcdhac1	18:36930183-37841873	G1	G2	NOTEST	2.27712e-159	0.00617905	519.661	0	1	1	no
ENSMUST00000007601	ENSMUSG00000007457	2310003L06Rik	5:87908578-88008534	G1	G2	NOTEST	0	0.0066726	0.00959455	0	1	1	no
ENSMUST00000007602	ENSMUSG00000007458	M6pr	6:122308719-122317680	G1	G2	OK	20.0987	27.2501	0.439159	1.86587	0.0013	0.00609163	yes
ENSMUST00000007708	ENSMUSG00000007564	Ppp2r1a	17:20945310-20965916	G1	G2	OK	16.9245	14.7715	-0.196294	-0.837777	0.1424	0.296666	no
ENSMUST00000007733	ENSMUSG00000007589	Tinf2	14:55679082-55681817	G1	G2	OK	3.91854	2.64184	-0.568777	-1.68669	0.00395	0.0164277	yes
ENSMUST00000007735	ENSMUSG00000007591	Tssk4	14:55650181-55652539	G1	G2	NOTEST	0.0667843	0.13666	1.03301	0	1	1	no
ENSMUST00000007738	ENSMUSG00000007594	Hapln4	8:70083528-70090862	G1	G2	OK	3.54422	0.0480466	-6.20489	-6.61343	0.0001	0.000573526	yes
ENSMUST00000007747	ENSMUSG00000007603	Dus3l	17:56764750-56770092	G1	G2	OK	4.54942	2.88556	-0.656829	-2.18744	0.0003	0.0016018	yes
ENSMUST00000007754	ENSMUSG00000007610	Gtpbp3	8:71488102-71511769	G1	G2	NOTEST	0.134704	0.405074	1.5884	0	1	1	no
ENSMUST00000007757	ENSMUSG00000007613	Tgfbr1	4:47353221-47414931	G1	G2	OK	6.2042	11.8288	0.930993	3.86665	5e-05	0.000298239	yes
ENSMUST00000007790	ENSMUSG00000007646	Rad51c	11:87376644-87404954	G1	G2	NOTEST	0.18737	0.0334042	-2.48779	0	1	1	no
ENSMUST00000007797	ENSMUSG00000007653	Gabrb2	11:42419756-42629028	G1	G2	NOTEST	0.0109899	0.00306405	-1.84267	0	1	1	no
ENSMUST00000007799	ENSMUSG00000007655	Cav1	6:17197750-17385604	G1	G2	OK	9.43412	0.772506	-3.61027	-5.87516	5e-05	0.000298239	yes
ENSMUST00000007800	ENSMUSG00000007656	Arpp19	9:75037613-75060313	G1	G2	OK	0.739999	1.0548	0.511377	0.559672	0.3374	0.480456	no
ENSMUST00000007803	ENSMUSG00000007659	Bcl2l1	2:152780667-152831728	G1	G2	OK	0.479303	2.56488	2.41988	1.91635	0.0456	0.131056	no
ENSMUST00000007814	ENSMUSG00000007670	Khsrp	17:57021057-57031507	G1	G2	OK	4.38821	8.85912	1.01353	4.20283	5e-05	0.000298239	yes
ENSMUST00000007865	ENSMUSG00000007721	Ccdc124	8:70868226-70873490	G1	G2	OK	17.9361	11.2604	-0.671605	-2.42345	5e-05	0.000298239	yes
ENSMUST00000007884	ENSMUSG00000023882	Zfp54	17:21423226-21435640	G1	G2	OK	1.02329	1.12473	0.136363	0.225561	0.67585	0.76123	no
ENSMUST00000007921	ENSMUSG00000007777	0610009B22Rik	11:51685385-51688874	G1	G2	OK	10.2124	7.3291	-0.47861	-1.46406	0.011	0.0403888	yes
ENSMUST00000007949	ENSMUSG00000007805	Twist2	1:91798527-91848028	G1	G2	NOTEST	0.156647	0.102903	-0.60623	0	1	1	no
ENSMUST00000007959	ENSMUSG00000007815	Rhoa	9:108302957-108338273	G1	G2	OK	34.0043	30.9084	-0.137717	-0.535345	0.34495	0.486994	no
ENSMUST00000007961	ENSMUSG00000007817	Zmiz1	14:25455736-25666743	G1	G2	NOTEST	0.0293189	0.341131	3.54042	0	1	1	no
ENSMUST00000007977	ENSMUSG00000007833	Aldh16a1	7:45140683-45160064	G1	G2	OK	0.870687	0.280553	-1.63388	-1.95009	0.00315	0.0134402	yes
ENSMUST00000007980	ENSMUSG00000007836	Hnrnpa0	13:58125878-58128556	G1	G2	OK	9.34924	11.6461	0.316927	1.34126	0.022	0.0727405	no
ENSMUST00000007981	ENSMUSG00000007837	Prrg2	7:45053612-45061652	G1	G2	OK	6.0923	2.40169	-1.34294	-3.70603	5e-05	0.000298239	yes
ENSMUST00000007993	ENSMUSG00000029701	Rbm28	6:29123575-29165006	G1	G2	OK	4.56237	3.78651	-0.268915	-0.956041	0.09685	0.230585	no
ENSMUST00000008004	ENSMUSG00000057788	Ddx49	8:70282826-70302489	G1	G2	OK	9.4887	2.22827	-2.09028	-4.7045	5e-05	0.000298239	yes
ENSMUST00000008011	ENSMUSG00000054488	Gm9946	6:117559696-117572329	G1	G2	NOTEST	0	0	0	0	1	1	no
ENSMUST00000008016	ENSMUSG00000007872	Id3	4:136143496-136145755	G1	G2	OK	2.94605	2.21567	-0.41104	-0.944888	0.10535	0.244209	no
ENSMUST00000008021	ENSMUSG00000007877	Tcap	11:98383810-98384953	G1	G2	NOTEST	0	0.012339	0.0176925	0	1	1	no
ENSMUST00000008024	ENSMUSG00000007880	Arid1a	4:133679007-133756769	G1	G2	OK	0.0177441	0.696204	5.29409	1.56696	0.05805	0.157161	no
ENSMUST00000008032	ENSMUSG00000007888	Crlf1	8:70493157-70504081	G1	G2	OK	11.0592	5.74443	-0.945009	-3.1799	5e-05	0.000298239	yes
ENSMUST00000008036	ENSMUSG00000007892	Rplp1	9:61913283-61914538	G1	G2	OK	2387.42	247.184	-3.27179	-12.0712	5e-05	0.000298239	yes
ENSMUST00000008051	ENSMUSG00000007907	Cabs1	5:87908578-88008534	G1	G2	NOTEST	0	0	0	0	1	1	no
ENSMUST00000008052	ENSMUSG00000007908	Hmgcll1	9:75775363-76136350	G1	G2	OK	7.32417e-06	0.722634	16.5902	0.00577299	0.1274	0.276169	no
ENSMUST00000008088	ENSMUSG00000007944	Ttc9b	7:27653914-27674598	G1	G2	NOTEST	0.015051	0.0752428	2.32169	0	1	1	no
ENSMUST00000008090	ENSMUSG00000007946	Phox2a	7:101818312-101838076	G1	G2	NOTEST	0	0.0601757	0.0843034	0	1	1	no
ENSMUST00000008094	ENSMUSG00000007950	Abhd8	8:71456699-71463657	G1	G2	OK	2.18413	2.4747	0.180197	0.505773	0.37885	0.517639	no
ENSMUST00000008131	ENSMUSG00000007987	Ift22	5:136908149-136915404	G1	G2	NOTEST	0.324974	0.197016	-0.722013	0	1	1	no
ENSMUST00000008179	ENSMUSG00000008035	Mid1ip1	X:10707175-10719690	G1	G2	OK	7.45842	5.40121	-0.465589	-1.29105	0.027	0.0862346	no
ENSMUST00000008273	ENSMUSG00000030069	Prok2	6:99711298-99732553	G1	G2	NOTEST	0	0	0	0	1	1	no
ENSMUST00000008280	ENSMUSG00000008136	Fhl2	1:43123073-43196984	G1	G2	OK	0.646957	4.38662	2.76137	5.57686	5e-05	0.000298239	yes
ENSMUST00000008297	ENSMUSG00000008153	Clstn3	6:124430758-124464794	G1	G2	OK	0.374472	1.18382	1.66052	3.21202	5e-05	0.000298239	yes
ENSMUST00000008350	ENSMUSG00000008206	Cers4	8:4493025-4531680	G1	G2	NOTEST	0.387039	0.443241	0.195611	0	1	1	no
ENSMUST00000008445	ENSMUSG00000008301	Phax	18:56509686-56587712	G1	G2	OK	5.9237	6.20476	0.0668759	0.0709098	0.87905	0.910079	no
ENSMUST00000008451	ENSMUSG00000008307	1700109H08Rik	5:3571565-3680325	G1	G2	NOTEST	2.33926e-24	0.194966	76.1415	0	1	1	no
ENSMUST00000008462	ENSMUSG00000008318	Relt	7:100845847-100863446	G1	G2	NOTEST	0.168272	0.353548	1.07111	0	1	1	no
ENSMUST00000008477	ENSMUSG00000008333	Snrpb2	2:143063038-143072853	G1	G2	OK	4.26539	7.0501	0.724964	2.26907	0.00015	0.000839357	yes
ENSMUST00000008517	ENSMUSG00000008373	Prpf31	7:3629984-3644887	G1	G2	OK	3.91465	3.2087	-0.286896	-0.676133	0.23705	0.393181	no
ENSMUST00000008528	ENSMUSG00000008384	Sertad1	7:27486909-27490316	G1	G2	OK	2.52915	2.61187	0.0464288	0.113367	0.84465	0.885419	no
ENSMUST00000008537	ENSMUSG00000008393	Carhsp1	16:8658586-8679818	G1	G2	OK	16.0759	10.3966	-0.628794	-2.72206	5e-05	0.000298239	yes
ENSMUST00000008542	ENSMUSG00000008398	Elk3	10:93247413-93311135	G1	G2	OK	1.29996	4.86474	1.9039	6.36462	5e-05	0.000298239	yes
ENSMUST00000008573	ENSMUSG00000008429	Herpud2	9:25108129-25151781	G1	G2	OK	5.236	4.75657	-0.138544	-0.525138	0.3599	0.500751	no
ENSMUST00000008579	ENSMUSG00000008435	Rdh13	7:4424769-4445649	G1	G2	OK	2.41017	1.28578	-0.906493	-2.50676	5e-05	0.000298239	yes
ENSMUST00000008582	ENSMUSG00000008438	Adam21	12:81558583-81568474	G1	G2	NOTEST	0.040342	0.168961	2.06633	0	1	1	no
ENSMUST00000008594	ENSMUSG00000008450	Nutf2	8:105860633-105880402	G1	G2	OK	6.36862	2.6715	-1.25333	-4.03857	5e-05	0.000298239	yes
ENSMUST00000008605	ENSMUSG00000008461	Fut1	7:45617605-45621059	G1	G2	OK	3.78691	0.349676	-3.43693	-6.89708	5e-05	0.000298239	yes
ENSMUST00000008626	ENSMUSG00000008482	Rnf151	17:24715838-24718057	G1	G2	NOTEST	0.0282557	0.0231062	-0.290261	0	1	1	no
ENSMUST00000008633	ENSMUSG00000008489	Elavl2	4:91250762-91400785	G1	G2	NOTEST	1.90683e-23	9.94791e-05	62.1779	0	1	1	no
ENSMUST00000008684	ENSMUSG00000008540	Mgst1	6:138140315-138156755	G1	G2	OK	9.49392	79.5594	3.06696	7.97627	5e-05	0.000298239	yes
ENSMUST00000008733	ENSMUSG00000029131	Dnajb6	5:29735636-29818134	G1	G2	OK	3.38329	3.63587	0.103873	0.181785	0.74175	0.810891	no
ENSMUST00000008734	ENSMUSG00000008590	Htr3b	9:48935007-48964990	G1	G2	NOTEST	0	0.00425956	0.0061322	0	1	1	no
ENSMUST00000008745	ENSMUSG00000008601	Rab25	3:88542028-88548300	G1	G2	OK	9.73554	6.69518	-0.540137	-1.75435	0.0029	0.012467	yes
ENSMUST00000008748	ENSMUSG00000008604	Ubqln4	3:88553757-88569725	G1	G2	OK	7.39524	3.79891	-0.961012	-3.67954	5e-05	0.000298239	yes
ENSMUST00000008801	ENSMUSG00000073424	Cyp4f15	17:32685626-32703352	G1	G2	NOTEST	0.122149	1.2165e-07	-19.9375	0	1	1	no
ENSMUST00000008812	ENSMUSG00000008668	Rps18	17:33951998-33966984	G1	G2	OK	1198.21	196.662	-2.6071	-9.544	5e-05	0.000298239	yes
ENSMUST00000008826	ENSMUSG00000008682	Rpl10	X:74270811-74273135	G1	G2	OK	566.138	130.691	-2.115	-5.76496	5e-05	0.000298239	yes
ENSMUST00000008830	ENSMUSG00000094441	Zfp955a	17:33241518-33255040	G1	G2	OK	2.52131	4.01909	0.672696	1.92821	0.00135	0.00629619	yes
ENSMUST00000008847	ENSMUSG00000034116	Vav1	17:57279099-57328031	G1	G2	NOTEST	0.00149408	0.000152387	-3.29345	0	1	1	no
ENSMUST00000008878	ENSMUSG00000008734	Gprc5b	7:118740225-118995211	G1	G2	OK	0.690439	5.02444	2.86338	3.12724	0.0003	0.0016018	yes
ENSMUST00000008893	ENSMUSG00000024835	Coro1b	19:4148618-4154035	G1	G2	OK	10.6748	10.4333	-0.0330079	-0.128392	0.8234	0.869971	no
ENSMUST00000008907	ENSMUSG00000008763	Man1a2	3:100562207-100685503	G1	G2	OK	7.26256	10.7519	0.566042	2.23953	5e-05	0.000298239	yes
ENSMUST00000008957	ENSMUSG00000008813	Tppp2	14:51918424-51920699	G1	G2	NOTEST	0	0	0	0	1	1	no
ENSMUST00000008966	ENSMUSG00000008822	Acyp1	12:85272397-85288438	G1	G2	OK	10.3127	6.70501	-0.621113	-1.51409	0.01275	0.0458353	yes
ENSMUST00000008987	ENSMUSG00000008843	Cldn13	5:134914248-134915526	G1	G2	NOTEST	0	0	0	0	1	1	no
ENSMUST00000008991	ENSMUSG00000067889	Sptbn2	19:4711207-4811634	G1	G2	OK	3.15654	3.90156	0.305711	0.577792	0.322	0.466913	no
ENSMUST00000008995	ENSMUSG00000026313	Hdac4	1:91928778-92180341	G1	G2	NOTEST	0.450377	0.44555	-0.0155428	0	1	1	no
ENSMUST00000008999	ENSMUSG00000008855	Hdac5	11:102194431-102230166	G1	G2	NOTEST	0.000512546	0.0213786	5.38234	0	1	1	no
ENSMUST00000009003	ENSMUSG00000008859	Rala	13:17880574-17944239	G1	G2	OK	10.9093	11.0022	0.0122277	0.052101	0.928	0.945562	no
ENSMUST00000009018	ENSMUSG00000008874	Clec3a	8:114418085-114425846	G1	G2	NOTEST	0	0	0	0	1	1	no
ENSMUST00000009036	ENSMUSG00000008892	Vdac3	8:22577074-22593813	G1	G2	OK	35.0933	22.7405	-0.625934	-2.71474	5e-05	0.000298239	yes
ENSMUST00000009039	ENSMUSG00000058600	Rpl30	15:34440504-34443640	G1	G2	OK	425.448	97.4926	-2.12562	-4.93874	5e-05	0.000298239	yes
ENSMUST00000009058	ENSMUSG00000028970	Abcb1b	5:8773576-8866315	G1	G2	NOTEST	0.260565	0.127954	-1.02602	0	1	1	no
ENSMUST00000009099	ENSMUSG00000021144	Mta1	12:113098277-113137206	G1	G2	NOTEST	0.467505	0.203937	-1.19686	0	1	1	no
ENSMUST00000009102	ENSMUSG00000008958	Vps72	3:95111021-95123051	G1	G2	OK	3.60883	8.92181	1.30581	3.44773	5e-05	0.000298239	yes
ENSMUST00000009120	ENSMUSG00000008976	Gabpa	16:84827865-84863779	G1	G2	OK	5.04683	5.86257	0.216155	0.590119	0.30435	0.450787	no
ENSMUST00000009138	ENSMUSG00000024006	Stk38	17:28970884-29007945	G1	G2	OK	5.08023	6.75762	0.411623	1.31124	0.02225	0.0733437	no
ENSMUST00000009143	ENSMUSG00000008999	Bmp7	2:172868011-172940321	G1	G2	OK	10.2866	0.248381	-5.37207	-11.2438	5e-05	0.000298239	yes
ENSMUST00000009157	ENSMUSG00000009013	Dynll1	5:115297109-115300999	G1	G2	OK	5.1072	3.64341	-0.487242	-0.977764	0.08605	0.21243	no
ENSMUST00000009174	ENSMUSG00000009030	Pdcl	2:37350073-37359332	G1	G2	OK	10.3934	5.78802	-0.84452	-3.03854	5e-05	0.000298239	yes
ENSMUST00000009191	ENSMUSG00000009047	Gm5965	16:88777895-88778528	G1	G2	NOTEST	0	0	0	0	1	1	no
ENSMUST00000009214	ENSMUSG00000009070	Rsph14	10:74957476-75032586	G1	G2	NOTEST	0	0	0	0	1	1	no
ENSMUST00000009219	ENSMUSG00000009075	Cabp7	11:4704677-4746778	G1	G2	OK	0.942316	0.165516	-2.50924	-3.20951	0.0002	0.00109739	yes
ENSMUST00000009220	ENSMUSG00000009076	Zmat5	11:4704677-4746778	G1	G2	OK	3.66276	1.00938	-1.85946	-2.76978	0.0001	0.000573526	yes
ENSMUST00000009234	ENSMUSG00000009090	Ap1b1	11:4986823-5042791	G1	G2	OK	9.06623	3.87318	-1.22699	-4.88242	5e-05	0.000298239	yes
ENSMUST00000009236	ENSMUSG00000009092	Derl3	10:75893397-75895941	G1	G2	OK	78.6746	0.204109	-8.59041	-10.8156	5e-05	0.000298239	yes
ENSMUST00000009241	ENSMUSG00000009097	Tbx1	16:18581712-18586969	G1	G2	NOTEST	0.0534061	0.505638	3.24303	0	1	1	no
ENSMUST00000009256	ENSMUSG00000009112	Bcl2l13	6:120836211-120916853	G1	G2	OK	3.31428	2.01524	-0.717743	-2.45498	5e-05	0.000298239	yes
ENSMUST00000009259	ENSMUSG00000009115	Spatc1l	10:76562271-76570532	G1	G2	NOTEST	0	0	0	0	1	1	no
ENSMUST00000009321	ENSMUSG00000022718	Dgcr8	16:18239783-18289249	G1	G2	OK	2.56262	3.80898	0.571787	1.00731	0.0794	0.199719	no
ENSMUST00000009329	ENSMUSG00000009185	Ccl8	11:82115184-82116799	G1	G2	OK	0.581444	0.387806	-0.584304	-0.442145	0.4861	0.608712	no
ENSMUST00000009340	ENSMUSG00000026536	Mnda	1:173857219-173942672	G1	G2	OK	0.926387	2.83088	1.61156	1.88205	0.0188	0.0637566	no
ENSMUST00000009344	ENSMUSG00000000131	Xpo6	7:126101714-126200501	G1	G2	NOTEST	0.000138144	0.00602368	5.4464	0	1	1	no
ENSMUST00000009354	ENSMUSG00000009210	Prr29	11:106365471-106377558	G1	G2	NOTEST	0	6.76228e-11	9.75591e-11	0	1	1	no
ENSMUST00000009356	ENSMUSG00000062345	Serpinb2	1:107511422-107549271	G1	G2	NOTEST	0	0.0276888	0.0394035	0	1	1	no
ENSMUST00000009358	ENSMUSG00000009214	Tmem8c	2:27061635-27072179	G1	G2	NOTEST	0	2.69151e-06	3.88302e-06	0	1	1	no
ENSMUST00000009390	ENSMUSG00000009246	Trpm5	7:143069152-143094642	G1	G2	NOTEST	9.17262e-06	6.34516e-28	-73.6141	0	1	1	no
ENSMUST00000009392	ENSMUSG00000009248	Ascl2	7:142966821-142969264	G1	G2	NOTEST	0	0.00403444	0.00580876	0	1	1	no
ENSMUST00000009396	ENSMUSG00000000244	Tspan32	7:142988968-143019644	G1	G2	NOTEST	4.04372e-08	4.77997e-09	-3.08061	0	1	1	no
ENSMUST00000009411	ENSMUSG00000052763	Zfp212	6:47920475-47932639	G1	G2	OK	1.64771	2.02185	0.295217	0.842965	0.1375	0.290113	no
ENSMUST00000009420	ENSMUSG00000052751	Repin1	6:48589444-48623227	G1	G2	NOTEST	0.0453193	0.0130944	-1.79117	0	1	1	no
ENSMUST00000009425	ENSMUSG00000009281	Rarres2	6:48554795-48572789	G1	G2	OK	1.72222	0.891261	-0.950351	-0.543312	0.37985	0.518496	no
ENSMUST00000009435	ENSMUSG00000009291	Pttg1ip	10:77581719-77598732	G1	G2	OK	29.6317	17.9171	-0.725806	-3.15996	5e-05	0.000298239	yes
ENSMUST00000009522	ENSMUSG00000009378	Slc16a12	19:34668402-34747289	G1	G2	OK	4.29156	2.22404	-0.948316	-3.50894	5e-05	0.000298239	yes
ENSMUST00000009530	ENSMUSG00000001131	Timp1	X:20797813-20921004	G1	G2	OK	0.206822	13.0445	5.9789	2.37878	0.07035	0.182072	no
ENSMUST00000009538	ENSMUSG00000009394	Syn2	6:115134901-115282006	G1	G2	NOTEST	0.299021	2.88634e-09	-26.6264	0	1	1	no
ENSMUST00000009550	ENSMUSG00000009406	Elk1	X:20933394-20986737	G1	G2	OK	0.725015	2.23716	1.62559	2.72365	0.00035	0.00184494	yes
ENSMUST00000009617	ENSMUSG00000027895	Kcnc4	3:107438302-107459552	G1	G2	NOTEST	0	0.00272674	0.0039285	0	1	1	no
ENSMUST00000009667	ENSMUSG00000030838	Ush1c	7:46195349-46238503	G1	G2	NOTEST	2.34628e-07	6.24341e-08	-1.90997	0	1	1	no
ENSMUST00000009679	ENSMUSG00000009535	Rnmt	18:68300354-68324852	G1	G2	OK	1.9869	2.31752	0.222062	0.582487	0.31405	0.460053	no
ENSMUST00000009689	ENSMUSG00000009545	Kcnq1	7:143106361-143427042	G1	G2	OK	10.7279	3.60078	-1.57498	-1.07538	0.04995	0.14033	no
ENSMUST00000009693	ENSMUSG00000009549	Srp14	2:118475849-118479711	G1	G2	OK	44.3721	28.069	-0.660673	-2.68657	5e-05	0.000298239	yes
ENSMUST00000009695	ENSMUSG00000009551	6330409D20Rik	2:32721054-32755512	G1	G2	NOTEST	0.0596222	0	-0.08355	0	1	1	no
ENSMUST00000009699	ENSMUSG00000009555	Cdk9	2:32705783-32713076	G1	G2	OK	5.64785	8.50654	0.590872	1.98136	0.00065	0.00324505	yes
ENSMUST00000009705	ENSMUSG00000026814	Eng	2:32646594-32704145	G1	G2	OK	1.08525	1.4911	0.458352	0.328464	0.4147	0.54883	no
ENSMUST00000009707	ENSMUSG00000009563	Tor2a	2:32757025-32775633	G1	G2	OK	23.1912	2.76514	-3.06815	-8.69638	5e-05	0.000298239	yes
ENSMUST00000009713	ENSMUSG00000009569	Mkl2	16:13256480-13417529	G1	G2	OK	0.769924	1.20061	0.640976	0.864756	0.1448	0.299849	no
ENSMUST00000009727	ENSMUSG00000022415	Syngr1	15:80077793-80119501	G1	G2	OK	0.411416	1.84103	2.16185	0.431005	0.07705	0.195009	no
ENSMUST00000009728	ENSMUSG00000022415	Syngr1	15:80077793-80119501	G1	G2	OK	1.74611	1.14942	-0.603232	-0.0957252	0.72985	0.802301	no
ENSMUST00000009732	ENSMUSG00000009588	St6galnac1	11:116765024-116775507	G1	G2	NOTEST	0	0	0	0	1	1	no
ENSMUST00000009740	ENSMUSG00000009596	Taf7l	X:134460117-134476490	G1	G2	NOTEST	0	0	0	0	1	1	no
ENSMUST00000009772	ENSMUSG00000009628	Tex15	8:33516737-33585582	G1	G2	NOTEST	0.115828	0.0735244	-0.655683	0	1	1	no
ENSMUST00000009774	ENSMUSG00000009630	Ppp2cb	8:33599620-33641976	G1	G2	OK	17.0874	8.92014	-0.937794	-3.30011	5e-05	0.000298239	yes
ENSMUST00000009777	ENSMUSG00000009633	G0s2	1:193203037-193343878	G1	G2	OK	4.79447	18.3106	1.93323	2.35773	0.0018	0.00815933	yes
ENSMUST00000009789	ENSMUSG00000019916	P4ha1	10:59323295-59373304	G1	G2	OK	1.98606	2.78036	0.48536	1.03302	0.07385	0.189031	no
ENSMUST00000009790	ENSMUSG00000009646	Pla2g12b	10:59403659-59421976	G1	G2	NOTEST	1.67256e-06	6.21191e-07	-1.42895	0	1	1	no
ENSMUST00000009791	ENSMUSG00000009647	Mcu	10:59446983-59616692	G1	G2	NOTEST	0.000175089	0.289367	10.6906	0	1	1	no
ENSMUST00000009798	ENSMUSG00000009654	Oit3	10:59422957-59441778	G1	G2	NOTEST	0.0338345	0.0252464	-0.422415	0	1	1	no
ENSMUST00000009814	ENSMUSG00000009670	Tex11	X:100838647-101059667	G1	G2	NOTEST	0	0.00304753	0.00438997	0	1	1	no
ENSMUST00000009831	ENSMUSG00000009687	Fxyd5	7:31032721-31042481	G1	G2	OK	0.224521	1.50381	2.7437	1.07136	0.14155	0.295818	no
ENSMUST00000009875	ENSMUSG00000009731	Kcnd1	X:7822288-7838280	G1	G2	NOTEST	0.0358058	0.2104	2.55487	0	1	1	no
ENSMUST00000009877	ENSMUSG00000009733	Tfcp2	15:100502798-100552008	G1	G2	OK	1.88692	1.66302	-0.182225	-0.552834	0.3421	0.484657	no
ENSMUST00000009885	ENSMUSG00000009741	Ubp1	9:113930933-114046191	G1	G2	OK	4.44458	2.75088	-0.692154	-1.12056	0.0524	0.145529	no
ENSMUST00000009972	ENSMUSG00000009828	Ick	9:78109191-78172107	G1	G2	OK	0.514764	0.536184	0.0588181	0.0313257	0.9626	0.970594	no
ENSMUST00000010007	ENSMUSG00000009863	Sdhb	4:140961202-140979193	G1	G2	OK	82.9544	9.46367	-3.13185	-11.5981	5e-05	0.000298239	yes
ENSMUST00000010020	ENSMUSG00000009876	Cox4i2	2:152754172-152765037	G1	G2	NOTEST	0.504281	0.0801833	-2.65285	0	1	1	no
ENSMUST00000010038	ENSMUSG00000009894	Snap47	11:59407133-59458567	G1	G2	OK	8.5705	10.2535	0.258671	0.822433	0.1515	0.308499	no
ENSMUST00000010044	ENSMUSG00000009900	Wnt3a	11:59248032-59290752	G1	G2	NOTEST	0	0	0	0	1	1	no
ENSMUST00000010049	ENSMUSG00000009905	Kdsr	1:106720458-106759727	G1	G2	OK	2.71535	3.5283	0.377835	1.4719	0.01095	0.040235	yes
ENSMUST00000010085	ENSMUSG00000009941	Nxf2	X:134944525-134964754	G1	G2	NOTEST	0	0.021481	0.0306624	0	1	1	no
ENSMUST00000010127	ENSMUSG00000031397	Tktl1	X:74177258-74208500	G1	G2	NOTEST	0	0.053387	0.0750356	0	1	1	no
ENSMUST00000010188	ENSMUSG00000010044	Zmynd10	9:107547297-107551319	G1	G2	NOTEST	4.00059e-06	0.218974	15.7402	0	1	1	no
ENSMUST00000010189	ENSMUSG00000010045	Tmem115	9:107533944-107538673	G1	G2	OK	12.2904	2.9918	-2.03845	-7.26647	5e-05	0.000298239	yes
ENSMUST00000010191	ENSMUSG00000010047	Hyal2	9:107551554-107572779	G1	G2	OK	3.00155	5.17897	0.786957	1.26053	0.0326	0.100479	no
ENSMUST00000010192	ENSMUSG00000010048	Ifrd2	9:107587641-107593385	G1	G2	OK	19.2653	1.58993	-3.59898	-10.5732	5e-05	0.000298239	yes
ENSMUST00000010195	ENSMUSG00000010051	Hyal1	9:107575819-107587425	G1	G2	OK	0.86075	1.70785	0.988518	1.90773	0.00085	0.00414578	yes
ENSMUST00000010198	ENSMUSG00000010054	Tusc2	9:107551554-107572779	G1	G2	OK	12.9853	7.75889	-0.742952	-2.05578	0.00065	0.00324505	yes
ENSMUST00000010201	ENSMUSG00000010057	Nprl2	9:107542225-107545706	G1	G2	OK	3.67857	2.31635	-0.667292	-1.68477	0.004	0.0166118	yes
ENSMUST00000010205	ENSMUSG00000034837	Gnat1	9:107674473-107679712	G1	G2	NOTEST	0.0114538	0.0104711	-0.129405	0	1	1	no
ENSMUST00000010208	ENSMUSG00000010064	Slc38a3	9:107650633-107669530	G1	G2	OK	14.5783	0.0236178	-9.26973	-3.45151	0.08985	0.218886	no
ENSMUST00000010210	ENSMUSG00000010066	Cacna2d2	9:107399611-107529343	G1	G2	NOTEST	5.77229e-08	0.010184	17.4287	0	1	1	no
ENSMUST00000010211	ENSMUSG00000010067	Rassf1	9:107551554-107572779	G1	G2	OK	1.56811	0.84563	-0.890926	-0.770832	0.1886	0.352124	no
ENSMUST00000010224	ENSMUSG00000010080	Epn3	11:94489598-94499974	G1	G2	NOTEST	0.0928528	0.0418215	-1.1507	0	1	1	no
ENSMUST00000010239	ENSMUSG00000010095	Slc3a2	19:8706881-8723369	G1	G2	OK	92.9446	11.6459	-2.99655	-10.905	5e-05	0.000298239	yes
ENSMUST00000010241	ENSMUSG00000010097	Nxf1	19:8757072-8772475	G1	G2	OK	8.83335	9.11392	0.045111	0.120149	0.8342	0.877936	no
ENSMUST00000010248	ENSMUSG00000010097	Nxf1	19:8757072-8772475	G1	G2	OK	20.1299	7.35897	-1.45176	-1.8808	0.0059	0.0234938	yes
ENSMUST00000010249	ENSMUSG00000003680	Taf6l	19:8772521-8786417	G1	G2	OK	7.06748	6.41791	-0.139094	-0.34783	0.54495	0.656621	no
ENSMUST00000010250	ENSMUSG00000024650	Slc22a6	19:8617995-8628299	G1	G2	NOTEST	0	0.0138353	0.0198233	0	1	1	no
ENSMUST00000010251	ENSMUSG00000063796	Slc22a8	19:8591253-8611834	G1	G2	NOTEST	0	4.87171e-05	7.02822e-05	0	1	1	no
ENSMUST00000010254	ENSMUSG00000010110	Stx5a	19:8741412-8756069	G1	G2	OK	2.90793	1.30888	-1.15166	-0.836706	0.1783	0.341373	no
ENSMUST00000010267	ENSMUSG00000010122	Slc47a1	11:61343400-61378345	G1	G2	NOTEST	0.0224647	0	-0.032051	0	1	1	no
ENSMUST00000010278	ENSMUSG00000000561	Wdr77	3:105942697-105987423	G1	G2	OK	6.29597	4.14177	-0.604181	-1.04491	0.07285	0.186899	no
ENSMUST00000010279	ENSMUSG00000074344	Tmigd3	3:105870857-105924042	G1	G2	NOTEST	9.81309e-08	1.023e-05	6.70389	0	1	1	no
ENSMUST00000010280	ENSMUSG00000010136	Pifo	3:105996956-106032814	G1	G2	NOTEST	7.17435e-05	0.096431	10.3924	0	1	1	no
ENSMUST00000010286	ENSMUSG00000010142	Tnfrsf13b	11:61126754-61149372	G1	G2	NOTEST	0.201104	0.0131348	-3.93648	0	1	1	no
ENSMUST00000010298	ENSMUSG00000010154	Spire2	8:119910359-124345724	G1	G2	OK	0.130288	1.37649	3.40122	0.127178	0.05555	0.15204	no
ENSMUST00000010319	ENSMUSG00000010175	Prox1	1:190118034-190217276	G1	G2	NOTEST	0.144483	0.141605	-0.0290301	0	1	1	no
ENSMUST00000010348	ENSMUSG00000079677	Fdx1l	9:21067519-21073514	G1	G2	OK	13.5963	5.24747	-1.37352	-4.0045	5e-05	0.000298239	yes
ENSMUST00000010421	ENSMUSG00000010277	2610507B11Rik	11:78261751-78290623	G1	G2	OK	20.0897	13.1683	-0.609388	-2.62168	5e-05	0.000298239	yes
ENSMUST00000010434	ENSMUSG00000010290	AI597479	1:43098709-43115947	G1	G2	OK	3.58611	4.49103	0.324627	1.23769	0.03085	0.0960488	no
ENSMUST00000010451	ENSMUSG00000010307	Tmem86a	7:47050639-47054776	G1	G2	OK	0.466346	2.54486	2.44811	4.53796	5e-05	0.000298239	yes
ENSMUST00000010502	ENSMUSG00000010358	Ifi35	11:101448406-101458698	G1	G2	OK	4.2813	2.40484	-0.832109	-1.93261	0.00095	0.00457314	yes
ENSMUST00000010506	ENSMUSG00000010362	Rdm1	11:101627194-101636100	G1	G2	OK	1.5999	0.654243	-1.29009	-2.02965	0.00215	0.00955993	yes
ENSMUST00000010520	ENSMUSG00000010376	Nedd8	14:55662264-55671906	G1	G2	OK	38.5357	26.8097	-0.523438	-1.79814	0.00235	0.0103511	yes
ENSMUST00000010536	ENSMUSG00000010392	Gosr1	11:76726601-76763579	G1	G2	OK	6.35273	5.67162	-0.163614	-0.659031	0.25525	0.405771	no
ENSMUST00000010550	ENSMUSG00000010406	Mrpl52	14:54426908-54429756	G1	G2	OK	51.9571	20.4683	-1.34393	-4.20591	5e-05	0.000298239	yes
ENSMUST00000010579	ENSMUSG00000010435	Spaca7	8:12554269-12600738	G1	G2	OK	0.0956163	8.80617	6.52511	3.35834	0.1226	0.269328	no
ENSMUST00000010597	ENSMUSG00000010453	Kansl3	1:36335729-36369181	G1	G2	OK	1.7237	2.38597	0.469072	0.607711	0.3086	0.454774	no
ENSMUST00000010673	ENSMUSG00000010529	Gm266	12:111484610-111485823	G1	G2	NOTEST	0.0800747	0.0498996	-0.68232	0	1	1	no
ENSMUST00000010682	ENSMUSG00000010538	Tsacc	3:88242873-88296999	G1	G2	NOTEST	0.00373951	0.221182	5.88624	0	1	1	no
ENSMUST00000010698	ENSMUSG00000010554	Mettl16	11:74770829-74828525	G1	G2	OK	4.43276	1.60507	-1.46557	-2.0971	0.00565	0.0226046	yes
ENSMUST00000010736	ENSMUSG00000010592	Dazl	17:50279393-50293599	G1	G2	NOTEST	0.0289592	0.00688326	-2.07286	0	1	1	no
ENSMUST00000010745	ENSMUSG00000010601	Apol7a	15:77388220-77399110	G1	G2	NOTEST	0.000364855	0.00932086	4.67507	0	1	1	no
ENSMUST00000010753	ENSMUSG00000010609	Psen2	1:180227003-180274963	G1	G2	OK	1.3617	6.60383e-05	-14.3317	-0.0230356	0.11825	0.263455	no
ENSMUST00000010795	ENSMUSG00000010651	Acaa1b	9:119102477-119157093	G1	G2	OK	1.63052	0.340861	-2.25808	-2.9745	0.00015	0.000839357	yes
ENSMUST00000010804	ENSMUSG00000010660	Plcd1	9:119071526-119093496	G1	G2	OK	1.81381	0.574367	-1.65898	-3.73802	5e-05	0.000298239	yes
ENSMUST00000010807	ENSMUSG00000010663	Fads1	19:10182887-10196870	G1	G2	OK	11.6304	8.93327	-0.380645	-1.64931	0.00255	0.0111277	yes
ENSMUST00000010899	ENSMUSG00000010755	Cars	7:143557229-143600090	G1	G2	OK	2.81619	0.815124	-1.78865	-2.09775	0.00095	0.00457314	yes
ENSMUST00000010904	ENSMUSG00000010760	Phlda2	7:143501544-143502541	G1	G2	OK	0.569001	0.615974	0.114439	0.120428	0.83285	0.877019	no
ENSMUST00000010940	ENSMUSG00000010796	Asz1	6:18050963-18109061	G1	G2	OK	0.0171344	1.53505	6.48524	2.46607	0.10985	0.251021	no
ENSMUST00000010941	ENSMUSG00000010797	Wnt2	6:17988939-18030585	G1	G2	NOTEST	0.0521339	0.0500909	-0.0576732	0	1	1	no
ENSMUST00000010969	ENSMUSG00000010825	Grid2ip	5:143357337-143403748	G1	G2	NOTEST	0	0.0110945	0.0159178	0	1	1	no
ENSMUST00000010974	ENSMUSG00000010830	Kdelr3	15:79516407-79546741	G1	G2	OK	18.1137	4.17015	-2.11891	-2.26254	0.0008	0.00392119	yes
ENSMUST00000010985	ENSMUSG00000010841	1700006E09Rik	11:101971142-101992264	G1	G2	NOTEST	0	0	0	0	1	1	no
ENSMUST00000011029	ENSMUSG00000027679	Dnajc19	3:34019942-34081321	G1	G2	OK	3.266	1.83689	-0.830261	-0.949473	0.097	0.230831	no
ENSMUST00000011055	ENSMUSG00000010911	Apip	2:103073674-103092644	G1	G2	OK	32.246	6.67709	-2.27183	-7.68113	5e-05	0.000298239	yes
ENSMUST00000011058	ENSMUSG00000010914	Pdhx	2:103021074-103073513	G1	G2	OK	5.05792	2.60561	-0.956923	-3.05317	5e-05	0.000298239	yes
ENSMUST00000011152	ENSMUSG00000011008	Mcoln2	3:146149832-146195513	G1	G2	NOTEST	0.000876184	0.000642373	-0.447823	0	1	1	no
ENSMUST00000011178	ENSMUSG00000011034	Slc5a1	5:33104218-33162870	G1	G2	OK	0.757609	2.29412	1.59841	4.59668	5e-05	0.000298239	yes
ENSMUST00000011196	ENSMUSG00000011052	1700049J03Rik	17:26554253-26656931	G1	G2	NOTEST	0	0	0	0	1	1	no
ENSMUST00000011262	ENSMUSG00000011118	Panx3	9:37659901-37669222	G1	G2	NOTEST	0	0.00998102	0.0143282	0	1	1	no
ENSMUST00000011285	ENSMUSG00000042826	Fgf11	11:69796067-69801857	G1	G2	NOTEST	0.0368217	0.420849	3.51467	0	1	1	no
ENSMUST00000011298	ENSMUSG00000011154	1700026D08Rik	7:83774100-83794880	G1	G2	NOTEST	0	0.0082164	0.0118053	0	1	1	no
ENSMUST00000011302	ENSMUSG00000011158	Brf1	12:112959861-113001926	G1	G2	OK	6.54199	4.32241	-0.597895	-2.03588	0.0006	0.00301581	yes
ENSMUST00000011315	ENSMUSG00000011171	Vipr2	12:116077725-116146261	G1	G2	OK	7.67741	0.0167751	-8.83815	-4.4613	0.17025	0.331852	no
ENSMUST00000011391	ENSMUSG00000047257	Prss45	9:110834587-110841313	G1	G2	NOTEST	0	0	0	0	1	1	no
ENSMUST00000011398	ENSMUSG00000011254	Thg1l	11:45946842-45955494	G1	G2	OK	3.09835	2.03506	-0.606432	-1.59821	0.0093	0.0348883	yes
ENSMUST00000011400	ENSMUSG00000011256	Adam19	11:46055991-46147343	G1	G2	OK	0.305256	6.94109	4.50707	11.9674	5e-05	0.000298239	yes
ENSMUST00000011407	ENSMUSG00000011263	Exoc3l2	7:19489055-19496760	G1	G2	OK	0.687166	0	-0.754602	NA	5e-05	0.000298239	yes
ENSMUST00000011445	ENSMUSG00000031495	Cd209d	8:3871826-3878555	G1	G2	NOTEST	0.0724448	0.0158289	-2.19432	0	1	1	no
ENSMUST00000011450	ENSMUSG00000011306	Sugp1	8:70042812-70071953	G1	G2	OK	11.389	4.75787	-1.25926	-4.8597	5e-05	0.000298239	yes
ENSMUST00000011492	ENSMUSG00000027710	Acad9	3:36065978-36092853	G1	G2	OK	3.56338	2.05366	-0.795049	-1.98398	0.00095	0.00457314	yes
ENSMUST00000011493	ENSMUSG00000011349	Dmrtc2	7:24870056-24877651	G1	G2	NOTEST	0	0	0	0	1	1	no
ENSMUST00000011526	ENSMUSG00000011382	Dhdh	7:45472955-45526268	G1	G2	OK	1.00369	2.82615	1.49352	1.11275	0.08265	0.206073	no
ENSMUST00000011607	ENSMUSG00000011463	Cpb1	3:20248263-20275733	G1	G2	LOWDATA	0	0.151532	0.203555	0	1	1	no
ENSMUST00000011623	ENSMUSG00000002668	Dennd1c	17:57066055-57078510	G1	G2	OK	0.580032	0.740245	0.35187	0.705124	0.2248	0.385417	no
ENSMUST00000011733	ENSMUSG00000011589	Fsd1	17:55986510-55996881	G1	G2	NOTEST	0.0364422	0.145355	1.9959	0	1	1	no
ENSMUST00000011776	ENSMUSG00000011632	Pinlyp	7:24541657-24546118	G1	G2	NOTEST	0	0	0	0	1	1	no
ENSMUST00000011877	ENSMUSG00000020315	Sptbn1	11:30099394-30280491	G1	G2	OK	17.6679	24.9026	0.495165	1.52064	0.0094	0.0352064	yes
ENSMUST00000011895	ENSMUSG00000011751	Sptbn4	7:27342132-27447686	G1	G2	NOTEST	2.04423e-149	0.00118653	484.217	0	1	1	no
ENSMUST00000011896	ENSMUSG00000011752	Pgam1	19:41911870-41918664	G1	G2	OK	17.0362	29.9995	0.816333	3.55381	5e-05	0.000298239	yes
ENSMUST00000011934	ENSMUSG00000051747	Ttn	2:76703979-76982547	G1	G2	NOTEST	0.0210616	0.0255114	0.276526	0	1	1	no
ENSMUST00000011981	ENSMUSG00000011837	Snapc2	8:4253101-4256219	G1	G2	OK	2.13457	2.40694	0.173258	0.439732	0.4401	0.56987	no
ENSMUST00000012028	ENSMUSG00000011884	Gltp	5:114669397-114690984	G1	G2	OK	8.14908	2.69257	-1.59765	-5.04055	5e-05	0.000298239	yes
ENSMUST00000012104	ENSMUSG00000011960	Ccnt1	15:98538688-98570923	G1	G2	OK	1.54504	0.590972	-1.38648	-0.736953	0.2668	0.416225	no
ENSMUST00000012152	ENSMUSG00000003166	Dgcr2	16:17835275-17894145	G1	G2	OK	5.45283	2.26295	-1.2688	-2.89333	5e-05	0.000298239	yes
ENSMUST00000012161	ENSMUSG00000012017	Scarf2	16:17797281-17808287	G1	G2	OK	0.312426	1.17375	1.90954	3.85225	5e-05	0.000298239	yes
ENSMUST00000012186	ENSMUSG00000012042	4930579F01Rik	3:138164077-138193825	G1	G2	NOTEST	0	0	0	0	1	1	no
ENSMUST00000012259	ENSMUSG00000012114	Med15	16:17651220-17722930	G1	G2	OK	1.52448	1.57814	0.0499071	0.0490522	0.93255	0.948807	no
ENSMUST00000012262	ENSMUSG00000012117	Dhdds	4:133969027-134000918	G1	G2	NOTEST	0.278954	0.0355675	-2.9714	0	1	1	no
ENSMUST00000012279	ENSMUSG00000022738	Gsc2	16:17913106-17915059	G1	G2	NOTEST	0	0	0	0	1	1	no
ENSMUST00000012281	ENSMUSG00000032179	Bmp5	9:75775363-76136350	G1	G2	NOTEST	0.0418031	0	-0.0590826	0	1	1	no
ENSMUST00000012314	ENSMUSG00000021510	Zfp729a	13:67617000-67637791	G1	G2	OK	1.18432	2.9994	1.34062	4.64791	5e-05	0.000298239	yes
ENSMUST00000012331	ENSMUSG00000012187	Mogat1	1:78497025-78538173	G1	G2	NOTEST	0	0	0	0	1	1	no
ENSMUST00000012348	ENSMUSG00000040562	Gstm2	3:107981701-107986453	G1	G2	OK	86.5759	12.5825	-2.78254	-11.0138	5e-05	0.000298239	yes
ENSMUST00000012355	ENSMUSG00000012211	Tex22	12:113074501-113088917	G1	G2	NOTEST	2.88208e-05	1.19139e-05	-1.27447	0	1	1	no
ENSMUST00000012426	ENSMUSG00000012282	Wnt8a	18:34542312-34548273	G1	G2	NOTEST	0	0.00606457	0.0087229	0	1	1	no
ENSMUST00000012440	ENSMUSG00000012296	Tjap1	17:46257850-46283026	G1	G2	OK	6.79321e-05	0.586697	13.0762	0.0271371	0.11025	0.251571	no
ENSMUST00000012540	ENSMUSG00000012396	Nanog	6:122707488-122714633	G1	G2	NOTEST	1.9742e-11	0	-2.84817e-11	0	1	1	no
ENSMUST00000012566	ENSMUSG00000012422	Tmem167	13:89655311-90143907	G1	G2	OK	2.53569	1.12277	-1.17531	-0.78877	0.17195	0.333779	no
ENSMUST00000012580	ENSMUSG00000027615	Hps3	3:19957053-20035315	G1	G2	OK	2.19608	3.25442	0.567469	0.157273	0.38975	0.527387	no
ENSMUST00000012587	ENSMUSG00000012443	Kif11	19:37376402-37421859	G1	G2	OK	1.33233	2.08185	0.643921	2.13101	0.0001	0.000573526	yes
ENSMUST00000012612	ENSMUSG00000041164	Zmiz2	11:6389073-6406158	G1	G2	OK	1.0372	0.0606761	-4.09542	-2.19943	0.0683	0.178174	no
ENSMUST00000012627	ENSMUSG00000012483	Rpa3	6:8255935-8259173	G1	G2	OK	5.32551	5.91035	0.150325	0.360736	0.5355	0.64895	no
ENSMUST00000012664	ENSMUSG00000012520	Phox2b	5:67094398-67099301	G1	G2	NOTEST	0	0.0105413	0.0151283	0	1	1	no
ENSMUST00000012679	ENSMUSG00000012535	Tnpo3	6:29526624-29609887	G1	G2	OK	13.603	7.07618	-0.942888	-3.52889	5e-05	0.000298239	yes
ENSMUST00000012725	ENSMUSG00000030446	Zfp273	13:67796593-67830985	G1	G2	OK	0.182278	1.52267	3.06239	2.89217	0.00155	0.007136	yes
ENSMUST00000012734	ENSMUSG00000029131	Dnajb6	5:29735636-29818134	G1	G2	OK	1.25917	3.5813	1.50801	0.968518	0.1436	0.298236	no
ENSMUST00000012759	ENSMUSG00000080316	Spaca6	17:17830718-17843009	G1	G2	NOTEST	4.22648e-23	0.019471	68.6424	0	1	1	no
ENSMUST00000012796	ENSMUSG00000012640	Zfp715	7:43296196-43313294	G1	G2	NOTEST	3.99802e-30	0.0201341	92.0243	0	1	1	no
ENSMUST00000012798	ENSMUSG00000039013	Siglecf	7:43351340-43359531	G1	G2	NOTEST	5.80288e-09	0.0099467	20.709	0	1	1	no
ENSMUST00000012847	ENSMUSG00000031494	Cd209a	8:3743394-3748984	G1	G2	NOTEST	0.043786	0	-0.061826	0	1	1	no
ENSMUST00000012849	ENSMUSG00000012705	Retn	8:3655769-3660110	G1	G2	NOTEST	0.0401581	0.339611	3.08012	0	1	1	no
ENSMUST00000012873	ENSMUSG00000058093	Zfp729b	13:67589442-67609707	G1	G2	OK	1.39291	2.98199	1.09817	3.81884	5e-05	0.000298239	yes
ENSMUST00000012921	ENSMUSG00000012777	Acpt	7:44246721-44262720	G1	G2	NOTEST	0	8.53831e-84	0	0	1	1	no
ENSMUST00000013130	ENSMUSG00000020954	Strn3	12:51608540-51738939	G1	G2	OK	1.4006	3.2735	1.22479	1.56187	0.01825	0.0621646	no
ENSMUST00000013220	ENSMUSG00000013076	Amotl1	9:14541965-14615483	G1	G2	OK	7.74164	8.80332	0.185408	0.802835	0.1589	0.318322	no
ENSMUST00000013227	ENSMUSG00000013083	2200002J24Rik	7:30699782-30700380	G1	G2	OK	1.90502	0	-1.53855	NA	5e-05	0.000298239	yes
ENSMUST00000013235	ENSMUSG00000013091	Tmem190	7:4782936-4784341	G1	G2	NOTEST	0.0651689	0.0230816	-1.49744	0	1	1	no
ENSMUST00000013262	ENSMUSG00000020472	Zkscan17	11:59485519-59526751	G1	G2	OK	1.81344	1.69146	-0.100461	-0.16624	0.7762	0.836933	no
ENSMUST00000013294	ENSMUSG00000013150	Gfod2	8:105713853-105758664	G1	G2	OK	0.661717	0.872001	0.398116	0.89448	0.12325	0.270277	no
ENSMUST00000013299	ENSMUSG00000013155	Enkd1	8:105703654-105707933	G1	G2	OK	0.505739	2.08777	2.0455	3.30292	5e-05	0.000298239	yes
ENSMUST00000013302	ENSMUSG00000013158	4933405L10Rik	8:105708290-105710244	G1	G2	NOTEST	0	0.0388739	0.0550205	0	1	1	no
ENSMUST00000013304	ENSMUSG00000013160	Atp6v0d1	8:105524464-105566047	G1	G2	OK	23.037	9.17161	-1.3287	-5.38138	5e-05	0.000298239	yes
ENSMUST00000013338	ENSMUSG00000064145	Arih2	9:108602941-108649386	G1	G2	OK	6.527	2.31711	-1.4941	-4.35378	5e-05	0.000298239	yes
ENSMUST00000013455	ENSMUSG00000053054	Adh6a	3:138313285-138331134	G1	G2	NOTEST	0	0	0	0	1	1	no
ENSMUST00000013458	ENSMUSG00000037797	Adh4	3:138415465-138430892	G1	G2	NOTEST	0.0469902	0	-0.0662479	0	1	1	no
ENSMUST00000013497	ENSMUSG00000013353	4931406B18Rik	7:43492043-43505940	G1	G2	NOTEST	0	0.0320832	0.0455593	0	1	1	no
ENSMUST00000013559	ENSMUSG00000013415	Igf2bp1	11:95957162-96008055	G1	G2	NOTEST	0.0034541	0.0106009	1.61781	0	1	1	no
ENSMUST00000013615	ENSMUSG00000039860	Srrm3	5:135806889-135874772	G1	G2	NOTEST	0.0290892	0	-0.041368	0	1	1	no
ENSMUST00000013633	ENSMUSG00000008090	Fgfrl1	5:108692381-108706924	G1	G2	OK	2.96438	3.32556	0.165867	0.42373	0.4648	0.590968	no
ENSMUST00000013667	ENSMUSG00000013523	Bcas1	2:170346990-170427845	G1	G2	NOTEST	1.49727e-07	0.011329	16.2073	0	1	1	no
ENSMUST00000013693	ENSMUSG00000029213	Commd8	5:72156574-72168189	G1	G2	OK	1.01449	1.18196	0.220419	0.392888	0.4991	0.619009	no
ENSMUST00000013706	ENSMUSG00000013562	4833413E03Rik	17:31557125-31559113	G1	G2	NOTEST	0	0.0238138	0.0339534	0	1	1	no
ENSMUST00000013737	ENSMUSG00000013593	Ndufs2	1:171234852-171260637	G1	G2	OK	47.2797	16.6186	-1.50843	-5.99656	5e-05	0.000298239	yes
ENSMUST00000013755	ENSMUSG00000013611	Snx31	15:36504061-36555573	G1	G2	NOTEST	0	0	0	0	1	1	no
ENSMUST00000013759	ENSMUSG00000008200	Fnbp4	2:90745369-90781021	G1	G2	OK	3.12777	5.91232	0.918589	3.00193	5e-05	0.000298239	yes
ENSMUST00000013766	ENSMUSG00000013622	Atraid	5:31036035-31054623	G1	G2	OK	20.2103	10.5557	-0.937069	-2.86226	5e-05	0.000298239	yes
ENSMUST00000013771	ENSMUSG00000062077	Trim54	5:31116711-31137630	G1	G2	NOTEST	0	0	0	0	1	1	no
ENSMUST00000013773	ENSMUSG00000013629	Cad	5:31054779-31078479	G1	G2	OK	4.83361	1.20596	-2.00292	-6.66675	5e-05	0.000298239	yes
ENSMUST00000013787	ENSMUSG00000013643	Lypd8	11:58379042-58390728	G1	G2	NOTEST	0	0.0118863	0.0170472	0	1	1	no
ENSMUST00000013797	ENSMUSG00000013653	1810065E05Rik	11:58421110-58426024	G1	G2	NOTEST	0	0	0	0	1	1	no
ENSMUST00000013807	ENSMUSG00000013663	Pten	19:32757496-32826160	G1	G2	OK	12.6962	22.3775	0.817644	3.19794	5e-05	0.000298239	yes
ENSMUST00000013842	ENSMUSG00000013698	Pea15a	1:172148083-172206804	G1	G2	OK	4.25326	20.7821	2.2887	4.01659	5e-05	0.000298239	yes
ENSMUST00000013845	ENSMUSG00000013701	Timm23	14:32180161-32201898	G1	G2	OK	32.9336	10.8127	-1.60683	-6.11026	5e-05	0.000298239	yes
ENSMUST00000013851	ENSMUSG00000013707	Tnfaip8l2	3:95139520-95142360	G1	G2	NOTEST	0.497979	0.156622	-1.6688	0	1	1	no
ENSMUST00000013882	ENSMUSG00000005362	Crbn	6:106769119-106800077	G1	G2	OK	2.07177	2.33204	0.170727	0.141901	0.783	0.841626	no
ENSMUST00000013886	ENSMUSG00000019254	Ppp1r12c	7:4481519-4501680	G1	G2	OK	4.77827	1.43361	-1.73684	-3.17578	5e-05	0.000298239	yes
ENSMUST00000013910	ENSMUSG00000013766	Ly6g6e	17:35071442-35078804	G1	G2	NOTEST	8.22667e-07	0.0807058	16.582	0	1	1	no
ENSMUST00000013931	ENSMUSG00000013787	Ehmt2	17:34898468-34914052	G1	G2	OK	2.43778	0.561849	-2.11731	-1.82824	0.018	0.0614516	no
ENSMUST00000013949	ENSMUSG00000032000	Birc3	9:7848698-7873186	G1	G2	OK	1.87981	5.4421	1.53358	4.7141	5e-05	0.000298239	yes
ENSMUST00000013966	ENSMUSG00000013822	Elof1	9:22112988-22117148	G1	G2	OK	37.2754	11.3318	-1.71785	-6.35929	5e-05	0.000298239	yes
ENSMUST00000013970	ENSMUSG00000025417	Pip4k2c	10:127190377-127211622	G1	G2	OK	4.86461	6.35156	0.384788	1.24813	0.0299	0.0937297	no
ENSMUST00000013995	ENSMUSG00000028125	Abca4	3:122044442-122227370	G1	G2	NOTEST	0.00786554	6.9175e-06	-10.1511	0	1	1	no
ENSMUST00000014022	ENSMUSG00000013878	Rnf170	8:26119367-26143871	G1	G2	OK	4.61404	4.18076	-0.142265	-0.546254	0.3375	0.48054	no
ENSMUST00000014058	ENSMUSG00000030693	Klk10	7:43690417-43803826	G1	G2	NOTEST	0.0446953	0.0188737	-1.24375	0	1	1	no
ENSMUST00000014063	ENSMUSG00000044430	Klk12	7:43690417-43803826	G1	G2	NOTEST	0	0	0	0	1	1	no
ENSMUST00000014065	ENSMUSG00000013921	Clip3	7:30291671-30308367	G1	G2	OK	0.0922464	0.672426	2.86581	2.65988	0.0325	0.100251	no
ENSMUST00000014080	ENSMUSG00000013936	Myl2	5:122100950-122140823	G1	G2	NOTEST	0	0	0	0	1	1	no
ENSMUST00000014089	ENSMUSG00000029510	Gpc2	5:138264042-138280005	G1	G2	NOTEST	0.0363224	6.28164e-05	-9.1755	0	1	1	no
ENSMUST00000014118	ENSMUSG00000013974	Mcemp1	8:3665761-3668905	G1	G2	NOTEST	0.0299368	0.0703429	1.23248	0	1	1	no
ENSMUST00000014174	ENSMUSG00000014030	Pax5	4:44524756-44710487	G1	G2	NOTEST	0.0146768	0.00985194	-0.575054	0	1	1	no
ENSMUST00000014218	ENSMUSG00000014074	Rnf168	16:32277458-32301434	G1	G2	OK	3.58876	2.57415	-0.479389	-1.41167	0.0134	0.0478304	yes
ENSMUST00000014220	ENSMUSG00000014075	Tctex1d2	16:32419701-32429099	G1	G2	OK	1.32606	4.03099	1.60399	2.89774	5e-05	0.000298239	yes
ENSMUST00000014221	ENSMUSG00000014077	Chp1	2:119547696-119587027	G1	G2	OK	30.6403	19.577	-0.646268	-2.79814	5e-05	0.000298239	yes
ENSMUST00000014248	ENSMUSG00000014104	Sval2	6:41852988-41864413	G1	G2	NOTEST	0	0	0	0	1	1	no
ENSMUST00000014263	ENSMUSG00000054545	Ugt1a6a	1:88055387-88220002	G1	G2	OK	0.920518	4.00605	2.12166	2.6055	0.00165	0.00755632	yes
ENSMUST00000014290	ENSMUSG00000026786	Apbb1ip	2:22774093-22875653	G1	G2	OK	0.0490455	1.51181	4.94601	2.50114	0.01805	0.061586	no
ENSMUST00000014321	ENSMUSG00000014177	Tvp23b	11:62879454-62916780	G1	G2	OK	18.3382	8.78555	-1.06165	-4.23551	5e-05	0.000298239	yes
ENSMUST00000014339	ENSMUSG00000014195	Dnajc7	11:100574903-100704271	G1	G2	OK	13.5786	14.7287	0.117291	0.335541	0.54525	0.656891	no
ENSMUST00000014370	ENSMUSG00000014226	Cacybp	1:160202366-160212875	G1	G2	OK	11.3616	11.6548	0.0367573	0.15168	0.79315	0.849119	no
ENSMUST00000014389	ENSMUSG00000014245	Pigl	11:62281472-62514417	G1	G2	OK	0.987277	1.03334	0.0657898	0.0329185	0.94815	0.959926	no
ENSMUST00000014421	ENSMUSG00000055204	Ankrd17	5:90227165-90366577	G1	G2	OK	1.6064	2.69103	0.744328	1.17485	0.04275	0.124618	no
ENSMUST00000014438	ENSMUSG00000014294	Ndufa2	18:36735067-36744557	G1	G2	OK	64.06	8.58621	-2.89933	-8.06491	5e-05	0.000298239	yes
ENSMUST00000014445	ENSMUSG00000014301	Pam16	16:4594712-4624988	G1	G2	OK	14.9252	4.29173	-1.79811	-2.85506	0.00035	0.00184494	yes
ENSMUST00000014447	ENSMUSG00000014303	Glis2	16:4594712-4624988	G1	G2	OK	0.377483	3.29006	3.12363	2.24194	0.04035	0.119122	no
ENSMUST00000014457	ENSMUSG00000014313	Cox6c	15:35371545-35938246	G1	G2	OK	177.113	104.497	-0.761203	-1.79297	0.0024	0.0105433	yes
ENSMUST00000014473	ENSMUSG00000014329	Bicc1	10:70868668-71159700	G1	G2	OK	0.58687	21.9296	5.2237	4.61654	0.0001	0.000573526	yes
ENSMUST00000014476	ENSMUSG00000089727	Klra8	6:130115225-130129898	G1	G2	NOTEST	0.0285653	0	-0.0406334	0	1	1	no
ENSMUST00000014499	ENSMUSG00000014355	Anapc1	2:128610103-128687391	G1	G2	OK	3.41614	4.51075	0.400998	1.281	0.0233	0.0763339	no
ENSMUST00000014505	ENSMUSG00000014361	Mertk	2:128698955-128802894	G1	G2	OK	0.857986	0.121713	-2.81747	-4.55248	5e-05	0.000298239	yes
ENSMUST00000014545	ENSMUSG00000030851	Ldhc	7:46861202-46878142	G1	G2	NOTEST	0	0.0249933	0.0356145	0	1	1	no
ENSMUST00000014546	ENSMUSG00000014402	Tsg101	7:46888948-46919969	G1	G2	OK	13.3433	12.9624	-0.0417887	-0.170722	0.7686	0.831578	no
ENSMUST00000014562	ENSMUSG00000014418	Hps5	7:46760465-46796064	G1	G2	OK	0.99586	0.26418	-1.91442	-1.23432	0.09155	0.22186	no
ENSMUST00000014578	ENSMUSG00000059481	Plg	17:12378608-12419384	G1	G2	OK	0.806985	0.00453148	-7.47641	-1.21578	0.11425	0.25725	no
ENSMUST00000014597	ENSMUSG00000014453	Blk	14:63372836-63417187	G1	G2	NOTEST	0.0488374	0	-0.068791	0	1	1	no
ENSMUST00000014614	ENSMUSG00000014470	Rnf166	8:119910359-124345724	G1	G2	OK	9.17097	3.04736	-1.58952	-0.335013	0.33905	0.481818	no
ENSMUST00000014640	ENSMUSG00000014496	Ankrd28	14:31700014-31830415	G1	G2	OK	5.32496	6.00338	0.173005	0.739103	0.1976	0.361713	no
ENSMUST00000014642	ENSMUSG00000014498	Ankrd52	10:128377114-128411492	G1	G2	OK	3.43415	3.29677	-0.0588995	-0.0782714	0.81875	0.866904	no
ENSMUST00000014647	ENSMUSG00000014503	Pkd2l2	18:34409422-34506823	G1	G2	NOTEST	0.327153	0.0337848	-3.27552	0	1	1	no
ENSMUST00000014673	ENSMUSG00000014529	Tmbim7	5:3571565-3680325	G1	G2	NOTEST	0	4.82247e-20	0	0	1	1	no
ENSMUST00000014683	ENSMUSG00000030173	Klra5	6:129898995-129917650	G1	G2	NOTEST	0	0	0	0	1	1	no
ENSMUST00000014684	ENSMUSG00000061613	U2af1	17:31647081-31658754	G1	G2	OK	31.9516	13.6975	-1.22197	-4.61913	5e-05	0.000298239	yes
ENSMUST00000014686	ENSMUSG00000014542	Clec4f	6:83644541-83656187	G1	G2	NOTEST	0.0366095	0	-0.0518725	0	1	1	no
ENSMUST00000014687	ENSMUSG00000014543	Klra17	6:129831153-129876672	G1	G2	NOTEST	0	0	0	0	1	1	no
ENSMUST00000014691	ENSMUSG00000014547	Wdfy2	14:62836907-62956886	G1	G2	OK	3.76851	1.51743	-1.31236	-3.64767	5e-05	0.000298239	yes
ENSMUST00000014694	ENSMUSG00000014550	Rbsn	6:92186711-92214925	G1	G2	OK	5.30578	2.86864	-0.887198	-3.52898	5e-05	0.000298239	yes
ENSMUST00000014695	ENSMUSG00000014551	Mrps25	6:92091389-92184033	G1	G2	OK	4.14187	1.14162	-1.8592	-0.844408	0.33915	0.481941	no
ENSMUST00000014698	ENSMUSG00000014554	Dguok	6:83480216-83506969	G1	G2	OK	2.95976	3.72568	0.332021	0.747562	0.20215	0.366029	no
ENSMUST00000014743	ENSMUSG00000014599	Csf1	3:107741047-107760469	G1	G2	OK	0.73786	12.7023	4.1056	7.45418	5e-05	0.000298239	yes
ENSMUST00000014747	ENSMUSG00000014603	Alx3	3:107595030-107605776	G1	G2	NOTEST	0	0	0	0	1	1	no
ENSMUST00000014750	ENSMUSG00000014606	Slc25a11	11:70644195-70651421	G1	G2	OK	19.6944	5.48007	-1.84552	-5.11125	5e-05	0.000298239	yes
ENSMUST00000014753	ENSMUSG00000014609	Chrne	11:70614882-70619216	G1	G2	NOTEST	0	0.000270226	0.000389801	0	1	1	no
ENSMUST00000014777	ENSMUSG00000052560	Cpne8	15:90487481-90679432	G1	G2	OK	14.1279	3.55797	-1.98942	-2.02562	0.00725	0.0280587	yes
ENSMUST00000014812	ENSMUSG00000014668	Chfr	5:110135841-110176504	G1	G2	OK	0.606097	1.48304	1.29094	1.22259	0.0597	0.160738	no
ENSMUST00000014830	ENSMUSG00000014686	Ceacam16	7:19852002-19861299	G1	G2	NOTEST	0.0569814	0.13368	1.23022	0	1	1	no
ENSMUST00000014848	ENSMUSG00000014704	Hoxa2	6:52162416-52221854	G1	G2	NOTEST	0.124322	0.337487	1.44075	0	1	1	no
ENSMUST00000014891	ENSMUSG00000014747	Ankrd53	6:83761755-83768326	G1	G2	NOTEST	2.35351e-06	0.0746905	14.9538	0	1	1	no
ENSMUST00000014892	ENSMUSG00000014748	Tex261	6:83768884-83775813	G1	G2	OK	9.18278	4.35018	-1.07785	-4.20896	5e-05	0.000298239	yes
ENSMUST00000014911	ENSMUSG00000014767	Tbp	17:15499887-15528379	G1	G2	OK	0.553778	0.871366	0.653972	0.499521	0.40425	0.540271	no
ENSMUST00000014913	ENSMUSG00000014769	Psmb1	17:15475720-15498276	G1	G2	OK	65.5549	30.6464	-1.09699	-4.77201	5e-05	0.000298239	yes
ENSMUST00000014917	ENSMUSG00000014773	Dll1	17:15367353-15379475	G1	G2	OK	0.133082	1.74835	3.7156	4.22303	5e-05	0.000298239	yes
ENSMUST00000014920	ENSMUSG00000014776	Nol3	8:105276446-105289528	G1	G2	OK	1.00035	0.224275	-2.15716	-2.33798	0.00135	0.00629619	yes
ENSMUST00000014922	ENSMUSG00000014778	Fhod1	8:105326353-105347953	G1	G2	OK	0.166905	0.82404	2.30369	1.36123	0.10055	0.236556	no
ENSMUST00000014927	ENSMUSG00000014782	Plekhg4	8:105373273-105413502	G1	G2	NOTEST	0	0.00715473	0.0102853	0	1	1	no
ENSMUST00000014957	ENSMUSG00000014813	Stc1	14:69029288-69041401	G1	G2	OK	0.460297	1.12909	1.29453	3.04327	5e-05	0.000298239	yes
ENSMUST00000014981	ENSMUSG00000014837	4931428F04Rik	8:105276446-105289528	G1	G2	NOTEST	0.150746	0.327976	1.12147	0	1	1	no
ENSMUST00000014990	ENSMUSG00000014846	Tppp3	8:105467492-105471526	G1	G2	OK	7.19519	0.971811	-2.88829	-5.64913	5e-05	0.000298239	yes
ENSMUST00000014996	ENSMUSG00000014852	Adamts13	2:26973415-27009628	G1	G2	NOTEST	0	0.00577269	0.00830429	0	1	1	no
ENSMUST00000015000	ENSMUSG00000014856	Tmem208	8:105326353-105347953	G1	G2	OK	40.4753	2.5277	-4.00114	-5.9702	5e-05	0.000298239	yes
ENSMUST00000015003	ENSMUSG00000014859	E2f4	8:105297662-105305369	G1	G2	OK	5.24825	3.71522	-0.498387	-1.69092	0.00385	0.0160522	yes
ENSMUST00000015011	ENSMUSG00000014867	Surf4	2:26913380-26933928	G1	G2	OK	67.9394	13.8073	-2.29881	-8.63363	5e-05	0.000298239	yes
ENSMUST00000015017	ENSMUSG00000014873	Surf2	2:26913380-26933928	G1	G2	OK	9.54938	2.88091	-1.72888	-1.51472	0.0148	0.0521363	no
ENSMUST00000015049	ENSMUSG00000014905	Dnajb9	12:44205896-44210068	G1	G2	OK	69.3564	8.73859	-2.98856	-12.2405	5e-05	0.000298239	yes
ENSMUST00000015100	ENSMUSG00000014956	Ppp1cb	5:32458842-32687057	G1	G2	OK	13.6543	13.9923	0.035274	0.102852	0.8569	0.894076	no
ENSMUST00000015107	ENSMUSG00000020694	Tlk2	11:105177725-105283959	G1	G2	OK	2.45078	4.00544	0.708721	1.23503	0.03195	0.0989325	no
ENSMUST00000015124	ENSMUSG00000014980	Tsen15	1:152370734-152386688	G1	G2	OK	2.5949	4.06623	0.648009	1.42759	0.01585	0.0552467	no
ENSMUST00000015137	ENSMUSG00000029674	Limk1	5:134656038-134688598	G1	G2	OK	0.733403	1.03778	0.500816	0.703033	0.1999	0.36389	no
ENSMUST00000015138	ENSMUSG00000029675	Eln	5:134702592-134822967	G1	G2	OK	4.61699	0.0938643	-5.62023	-5.77864	5e-05	0.000298239	yes
ENSMUST00000015146	ENSMUSG00000015002	Efr3a	15:65787033-65873816	G1	G2	OK	6.37201	9.96507	0.645132	2.58005	5e-05	0.000298239	yes
ENSMUST00000015157	ENSMUSG00000015013	Trappc2l	8:119910359-124345724	G1	G2	OK	17.0358	6.38259	-1.41636	-0.215068	0.34245	0.484864	no
ENSMUST00000015160	ENSMUSG00000015016	Acsf3	8:119910359-124345724	G1	G2	OK	4.87729	1.35968	-1.84281	-0.308611	0.226	0.386026	no
ENSMUST00000015171	ENSMUSG00000015027	Galns	8:119910359-124345724	G1	G2	OK	1.20867	1.27935	0.0819959	0.00888095	0.95395	0.964195	no
ENSMUST00000015197	ENSMUSG00000015053	Gata2	6:88193890-88207032	G1	G2	NOTEST	5.15339e-05	9.95014e-06	-2.37273	0	1	1	no
ENSMUST00000015227	ENSMUSG00000015083	C8g	2:25498650-25505471	G1	G2	NOTEST	0.151873	0.140079	-0.116626	0	1	1	no
ENSMUST00000015234	ENSMUSG00000015090	Ptgds	2:25466708-25470046	G1	G2	NOTEST	0.321141	3.32119e-08	-23.205	0	1	1	no
ENSMUST00000015236	ENSMUSG00000015092	Edf1	2:25557846-25562082	G1	G2	OK	186.353	29.6904	-2.64997	-10.7995	5e-05	0.000298239	yes
ENSMUST00000015239	ENSMUSG00000015095	Fbxw5	2:25498650-25505471	G1	G2	OK	6.07274	2.89578	-1.06839	-3.48101	5e-05	0.000298239	yes
ENSMUST00000015256	ENSMUSG00000015112	Slc25a13	6:6041217-6217173	G1	G2	OK	0.191708	1.84652	3.26783	2.24035	0.0362	0.109457	no
ENSMUST00000015267	ENSMUSG00000024171	Prss28	17:25308645-25311876	G1	G2	NOTEST	0	0	0	0	1	1	no
ENSMUST00000015271	ENSMUSG00000015127	Unkl	17:25188396-25240124	G1	G2	NOTEST	1.01314e-13	0.109679	39.9776	0	1	1	no
ENSMUST00000015277	ENSMUSG00000015133	Lrrk1	7:66226911-66388350	G1	G2	OK	1.48529	1.62453	0.129279	0.449542	0.4326	0.563648	no
ENSMUST00000015278	ENSMUSG00000015134	Aldh1a3	7:66390891-66427517	G1	G2	NOTEST	0.270774	0.0334644	-3.01639	0	1	1	no
ENSMUST00000015333	ENSMUSG00000015189	Casd1	6:4600838-4643355	G1	G2	OK	2.96294	6.12491	1.04766	4.07078	5e-05	0.000298239	yes
ENSMUST00000015346	ENSMUSG00000015202	Cnksr3	10:7119062-7212237	G1	G2	OK	1.14492	1.86299	0.702367	1.88567	0.0017	0.00774953	yes
ENSMUST00000015358	ENSMUSG00000015214	Mtmr1	X:71364759-71419196	G1	G2	OK	9.26185	2.50471	-1.88666	-7.17321	5e-05	0.000298239	yes
ENSMUST00000015361	ENSMUSG00000015217	Hmgb3	X:71555917-71560676	G1	G2	OK	0.742708	1.22806	0.725513	0.27246	0.46385	0.590236	no
ENSMUST00000015368	ENSMUSG00000066097	Cyp2j11	4:96294507-96348662	G1	G2	NOTEST	0	0	0	0	1	1	no
ENSMUST00000015386	ENSMUSG00000015242	Nipsnap3a	4:52989271-53001162	G1	G2	NOTEST	0	0	0	0	1	1	no
ENSMUST00000015391	ENSMUSG00000015247	Nipsnap3b	4:53011879-53022060	G1	G2	OK	2.34903	3.54066	0.59195	1.59173	0.0056	0.0224329	yes
ENSMUST00000015394	ENSMUSG00000050578	Mmp13	9:7272513-7283333	G1	G2	OK	0	0.948258	0.962185	NA	5e-05	0.000298239	yes
ENSMUST00000015427	ENSMUSG00000031399	Fam3a	X:74384718-74393272	G1	G2	NOTEST	0.000142063	3.60848e-06	-5.299	0	1	1	no
ENSMUST00000015433	ENSMUSG00000015289	Lage3	X:74351275-74353618	G1	G2	OK	16.2523	3.16207	-2.3617	-5.64215	5e-05	0.000298239	yes
ENSMUST00000015434	ENSMUSG00000015290	Ubl4a	X:74365717-74373349	G1	G2	OK	5.85352	0.212458	-4.78406	-1.75786	0.1015	0.238194	no
ENSMUST00000015435	ENSMUSG00000015291	Gdi1	X:74304997-74311862	G1	G2	OK	4.15811	7.55879	0.862229	2.3917	0.0004	0.00208352	yes
ENSMUST00000015449	ENSMUSG00000015305	Sash1	10:8722218-8886880	G1	G2	OK	2.1068	3.24837	0.624665	2.47669	5e-05	0.000298239	yes
ENSMUST00000015456	ENSMUSG00000015312	Gadd45b	10:80930090-80932204	G1	G2	OK	15.7779	4.10686	-1.9418	-6.34496	5e-05	0.000298239	yes
ENSMUST00000015460	ENSMUSG00000015316	Slamf1	1:171767126-171801184	G1	G2	NOTEST	0.0106095	0	-0.0152256	0	1	1	no
ENSMUST00000015467	ENSMUSG00000052310	Slc39a1	3:90248171-90253612	G1	G2	OK	16.2937	15.5747	-0.0651124	-0.283865	0.6244	0.720359	no
ENSMUST00000015481	ENSMUSG00000015337	Endog	2:30171492-30178459	G1	G2	OK	3.77027	0.511301	-2.88242	-3.07232	0.0003	0.0016018	yes
ENSMUST00000015484	ENSMUSG00000015340	Cybb	X:9435251-9487771	G1	G2	OK	0.675852	0.21561	-1.64829	-3.25218	5e-05	0.000298239	yes
ENSMUST00000015486	ENSMUSG00000015342	Xk	X:9272755-9313250	G1	G2	OK	2.37932	0.469427	-2.34158	-6.49512	5e-05	0.000298239	yes
ENSMUST00000015498	ENSMUSG00000015354	Pcolce2	9:95618910-95698096	G1	G2	OK	0.888868	0.086488	-3.3614	-4.81933	5e-05	0.000298239	yes
ENSMUST00000015499	ENSMUSG00000015355	Cd48	1:171682008-171705258	G1	G2	NOTEST	7.8723e-06	0.0439125	12.4456	0	1	1	no
ENSMUST00000015501	ENSMUSG00000015357	Clpx	9:65294259-65330658	G1	G2	OK	20.6339	5.75902	-1.84112	-6.34603	5e-05	0.000298239	yes
ENSMUST00000015509	ENSMUSG00000015365	Mov10l1	15:88982908-89055152	G1	G2	NOTEST	1.1165e-08	0	-1.61077e-08	0	1	1	no
ENSMUST00000015511	ENSMUSG00000030123	Plxnd1	6:115954810-115995005	G1	G2	OK	8.02383	1.50456	-2.41495	-9.29722	5e-05	0.000298239	yes
ENSMUST00000015540	ENSMUSG00000015396	Cd83	13:43785106-43803130	G1	G2	NOTEST	0.31844	0.00484012	-6.03983	0	1	1	no
ENSMUST00000015545	ENSMUSG00000015401	Tmem27	X:164088829-164118860	G1	G2	OK	2.31213	0.099708	-4.53537	-3.55127	0.0039	0.016247	yes
ENSMUST00000015576	ENSMUSG00000022226	Mcpt2	14:56042122-56044634	G1	G2	NOTEST	0	0.171764	0.228682	0	1	1	no
ENSMUST00000015578	ENSMUSG00000040284	Gzmg	14:56156581-56159579	G1	G2	NOTEST	0	0.0159806	0.0228729	0	1	1	no
ENSMUST00000015581	ENSMUSG00000015437	Gzmb	14:56258855-56262260	G1	G2	NOTEST	0.0230545	0.0153341	-0.588303	0	1	1	no
ENSMUST00000015583	ENSMUSG00000040314	Ctsg	14:56099880-56102574	G1	G2	NOTEST	0.0346367	0	-0.0491243	0	1	1	no
ENSMUST00000015585	ENSMUSG00000079186	Gzmc	14:56231400-56234656	G1	G2	NOTEST	0	0.0154519	0.0221219	0	1	1	no
ENSMUST00000015587	ENSMUSG00000015443	Gzmn	14:56165796-56174596	G1	G2	NOTEST	0	0	0	0	1	1	no
ENSMUST00000015594	ENSMUSG00000022157	Mcpt8	14:56082165-56085216	G1	G2	NOTEST	0	0.0657986	0.0919348	0	1	1	no
ENSMUST00000015595	ENSMUSG00000015451	C4a	17:34809091-34823464	G1	G2	NOTEST	0.0120486	1.64563e-05	-9.51601	0	1	1	no
ENSMUST00000015596	ENSMUSG00000015452	Ager	17:34597861-34600936	G1	G2	NOTEST	1.32049e-07	0.249424	20.8491	0	1	1	no
ENSMUST00000015605	ENSMUSG00000015461	Atf6b	17:34647145-34655074	G1	G2	OK	4.0653	3.39053	-0.261851	-0.909035	0.11355	0.256355	no
ENSMUST00000015611	ENSMUSG00000015467	Egfl8	17:34604261-34628510	G1	G2	NOTEST	0.0293847	0.0550241	0.904999	0	1	1	no
ENSMUST00000015612	ENSMUSG00000015468	Notch4	17:34564267-34588503	G1	G2	NOTEST	0.257814	0.0974734	-1.40325	0	1	1	no
ENSMUST00000015620	ENSMUSG00000015476	Prrt1	17:34629532-34633126	G1	G2	NOTEST	0.0313887	0.0341815	0.122973	0	1	1	no
ENSMUST00000015622	ENSMUSG00000015478	Rnf5	17:34601090-34603690	G1	G2	OK	4.66541	2.06155	-1.17828	-2.48597	5e-05	0.000298239	yes
ENSMUST00000015628	ENSMUSG00000015484	Fam163a	1:156075965-156205026	G1	G2	NOTEST	0.142102	0.209938	0.563034	0	1	1	no
ENSMUST00000015645	ENSMUSG00000015501	Hivep2	10:13966074-14154446	G1	G2	OK	0.94557	4.57731	2.27525	3.765	5e-05	0.000298239	yes
ENSMUST00000015663	ENSMUSG00000015519	2310057J18Rik	10:28972287-28986303	G1	G2	NOTEST	2.49078e-07	4.37262e-06	4.13383	0	1	1	no
ENSMUST00000015664	ENSMUSG00000028111	Ctsk	3:95499255-95509362	G1	G2	OK	2.3362	5.72572	1.29329	3.72039	5e-05	0.000298239	yes
ENSMUST00000015666	ENSMUSG00000015522	Arnt	3:95434387-95497240	G1	G2	NOTEST	3.50806e-07	1.32208e-37	-101.066	0	1	1	no
ENSMUST00000015667	ENSMUSG00000038642	Ctss	3:95526785-95556403	G1	G2	OK	0.972516	1.33315e-05	-16.1546	-0.00337809	0.17855	0.341663	no
ENSMUST00000015680	ENSMUSG00000015536	Mocs2	13:114818235-114832275	G1	G2	OK	4.52574	3.70651	-0.288093	-0.22211	0.5683	0.675845	no
ENSMUST00000015712	ENSMUSG00000015568	Lpl	8:68880490-68907448	G1	G2	OK	7.17589	74.7879	3.38158	12.6225	5e-05	0.000298239	yes
ENSMUST00000015719	ENSMUSG00000015575	Atp6v0e	17:26676395-26699644	G1	G2	OK	19.2069	15.0002	-0.356641	-1.21228	0.03455	0.105441	no
ENSMUST00000015723	ENSMUSG00000015579	Nkx2-5	17:26838663-26841565	G1	G2	NOTEST	0.0212286	0.00807088	-1.39521	0	1	1	no
ENSMUST00000015725	ENSMUSG00000024191	Bnip1	17:26781078-26792565	G1	G2	OK	5.55875	2.47312	-1.16843	-2.099	0.0015	0.00693061	yes
ENSMUST00000015749	ENSMUSG00000015605	Srf	17:46442447-46831413	G1	G2	OK	3.43597	2.26194	-0.603154	-0.453906	0.4245	0.556897	no
ENSMUST00000015771	ENSMUSG00000015627	Gata5	2:180325132-180340732	G1	G2	NOTEST	0.0264607	0.0336606	0.347211	0	1	1	no
ENSMUST00000015791	ENSMUSG00000015647	Lama5	2:180176372-180225859	G1	G2	OK	1.35301	11.3311	3.06603	12.4612	5e-05	0.000298239	yes
ENSMUST00000015796	ENSMUSG00000015652	Steap1	5:5736316-5749326	G1	G2	OK	0.101372	1.47625	3.86421	3.35932	0.19535	0.359489	no
ENSMUST00000015797	ENSMUSG00000015653	Steap2	5:5664828-5694578	G1	G2	OK	0.149921	1.37217	3.19418	2.48118	0.0003	0.0016018	yes
ENSMUST00000015800	ENSMUSG00000015656	Hspa8	9:40800983-40805200	G1	G2	OK	264.382	99.4299	-1.41087	-4.23577	5e-05	0.000298239	yes
ENSMUST00000015812	ENSMUSG00000015668	Pdzd11	X:100622882-100727214	G1	G2	OK	2.64705	1.53011	-0.790751	-1.2774	0.0279	0.0885796	no
ENSMUST00000015816	ENSMUSG00000015672	Mrpl32	13:14610300-14613037	G1	G2	OK	16.9916	13.3087	-0.352449	-1.22843	0.0328	0.101024	no
ENSMUST00000015829	ENSMUSG00000030861	Acadsb	7:130162450-133124354	G1	G2	OK	36.6355	5.39361	-2.76392	-0.326096	0.0242	0.078777	no
ENSMUST00000015841	ENSMUSG00000015697	Setdb1	3:95253673-95357572	G1	G2	NOTEST	2.58441e-09	2.03268e-05	12.9413	0	1	1	no
ENSMUST00000015846	ENSMUSG00000015702	Anxa9	3:95253673-95357572	G1	G2	OK	0.60038	0.683987	0.188094	0.0856974	0.90925	0.93217	no
ENSMUST00000015855	ENSMUSG00000015711	Prune	3:95253673-95357572	G1	G2	OK	1.15297	3.19708	1.4714	1.44171	0.0192	0.0648976	no
ENSMUST00000015858	ENSMUSG00000015714	Cers2	3:95253673-95357572	G1	G2	OK	13.7091	17.2498	0.331443	0.772917	0.1806	0.343956	no
ENSMUST00000015866	ENSMUSG00000015721	Nlrp5	7:23385888-23441922	G1	G2	NOTEST	0	1.43998e-08	2.07745e-08	0	1	1	no
ENSMUST00000015877	ENSMUSG00000015733	Capza2	6:17636233-17666972	G1	G2	OK	16.1045	15.4037	-0.0641838	-0.254653	0.66425	0.752288	no
ENSMUST00000015889	ENSMUSG00000015745	Plekho1	3:95988428-95996001	G1	G2	OK	0.703135	0.429838	-0.71001	-0.763136	0.19905	0.363028	no
ENSMUST00000015891	ENSMUSG00000015747	Vps45	3:95999831-96058466	G1	G2	OK	1.67972	2.07292	0.303444	0.834311	0.1447	0.299767	no
ENSMUST00000015892	ENSMUSG00000015748	Prpf3	3:95830123-95855885	G1	G2	OK	1.38245	0.9764	-0.50168	-0.683359	0.23095	0.389538	no
ENSMUST00000015893	ENSMUSG00000015749	Anp32e	3:95929245-95947390	G1	G2	OK	0.301371	0.63488	1.07494	0.539561	0.3689	0.508688	no
ENSMUST00000015894	ENSMUSG00000015750	Aph1a	3:95893968-95904691	G1	G2	OK	4.47697	2.35507	-0.926755	-2.7743	5e-05	0.000298239	yes
ENSMUST00000015901	ENSMUSG00000015757	Ppil4	10:7792890-7823135	G1	G2	OK	6.41585	8.86108	0.465843	1.77736	0.00235	0.0103511	yes
ENSMUST00000015903	ENSMUSG00000015759	Cnih1	14:46775581-46788411	G1	G2	OK	14.8731	11.7303	-0.342468	-1.37528	0.01555	0.0543976	no
ENSMUST00000015920	ENSMUSG00000015776	Med22	2:26905261-26910677	G1	G2	OK	1.05468	0.11655	-3.17779	-1.02138	0.10555	0.244411	no
ENSMUST00000015934	ENSMUSG00000015790	Surf1	2:26913380-26933928	G1	G2	OK	9.33602	3.28145	-1.50847	-1.29584	0.03215	0.0994276	no
ENSMUST00000015941	ENSMUSG00000042118	Bhmt2	13:93655719-93674302	G1	G2	NOTEST	0.0358236	0.0363155	0.0196775	0	1	1	no
ENSMUST00000015948	ENSMUSG00000015804	Med28	5:45520228-45529276	G1	G2	OK	6.65007	2.60289	-1.35326	-1.96116	0.0034	0.0143955	yes
ENSMUST00000015950	ENSMUSG00000015806	Qdpr	5:45434020-45450236	G1	G2	OK	32.2798	1.72478	-4.22615	-9.39162	5e-05	0.000298239	yes
ENSMUST00000015981	ENSMUSG00000015837	Sqstm1	11:50174443-50210827	G1	G2	OK	5.12146	3.9595	-0.371237	-0.482951	0.394	0.531047	no
ENSMUST00000015987	ENSMUSG00000015843	Rxrg	1:167598383-167639623	G1	G2	NOTEST	3.57836e-16	0	-6.40685e-16	0	1	1	no
ENSMUST00000015994	ENSMUSG00000015850	Adamtsl4	3:95676200-95687917	G1	G2	OK	0.194293	0.830698	2.09609	1.41442	0.1217	0.268437	no
ENSMUST00000015998	ENSMUSG00000015854	Cd5l	3:87357880-87371073	G1	G2	NOTEST	0.221033	0.00584769	-5.24025	0	1	1	no
ENSMUST00000016023	ENSMUSG00000015879	Fam184b	5:45529704-45645469	G1	G2	NOTEST	0.137479	0.0287258	-2.25879	0	1	1	no
ENSMUST00000016026	ENSMUSG00000015882	Lcorl	5:45669918-45857615	G1	G2	OK	1.15656	0.97529	-0.245935	-0.164369	0.6985	0.778885	no
ENSMUST00000016031	ENSMUSG00000020017	Hal	10:93488767-93519304	G1	G2	NOTEST	0.00334872	4.66319e-16	-42.7074	0	1	1	no
ENSMUST00000016033	ENSMUSG00000015889	Lta4h	10:93453395-93484896	G1	G2	OK	10.5884	8.44187	-0.326851	-1.31688	0.02245	0.0739047	no
ENSMUST00000016034	ENSMUSG00000015890	Amdhd1	10:93523337-93540033	G1	G2	OK	0.050011	0.555979	3.47471	2.85194	0.0029	0.012467	yes
ENSMUST00000016072	ENSMUSG00000027422	Rrbp1	2:143947394-144011263	G1	G2	OK	91.4138	24.2376	-1.91516	-4.49044	5e-05	0.000298239	yes
ENSMUST00000016081	ENSMUSG00000015937	H2afy	13:56073618-56136361	G1	G2	OK	3.75768	8.01304	1.09251	1.74504	0.00905	0.034083	yes
ENSMUST00000016086	ENSMUSG00000015942	Gtf2ird2	5:134184018-134229625	G1	G2	OK	1.46418	1.0872	-0.429474	-1.08252	0.05815	0.157358	no
ENSMUST00000016087	ENSMUSG00000015943	Bola1	3:96196587-96220308	G1	G2	OK	8.62061	3.09017	-1.4801	-3.18739	5e-05	0.000298239	yes
ENSMUST00000016088	ENSMUSG00000015944	Gatsl2	5:134099710-134144343	G1	G2	OK	0.895773	1.11524	0.316144	1.03919	0.07265	0.186537	no
ENSMUST00000016094	ENSMUSG00000015950	Ncf1	5:134184018-134229625	G1	G2	NOTEST	0.000152758	0.000463118	1.60013	0	1	1	no
ENSMUST00000016105	ENSMUSG00000015961	Adss	1:177762961-177796511	G1	G2	OK	14.9984	18.8447	0.329354	1.36857	0.01645	0.0569721	no
ENSMUST00000016106	ENSMUSG00000015962	1700016C15Rik	1:177729813-177753324	G1	G2	OK	0.0482804	1.30494	4.7564	2.12606	0.2352	0.392286	no
ENSMUST00000016110	ENSMUSG00000015966	Il17rb	14:29996140-30008896	G1	G2	OK	0.0630883	0.789337	3.6452	1.63445	0.04355	0.126441	no
ENSMUST00000016115	ENSMUSG00000015971	Actr8	14:29978336-29993221	G1	G2	OK	8.1945	5.40935	-0.5992	-2.26508	0.00015	0.000839357	yes
ENSMUST00000016124	ENSMUSG00000015980	Lrrc27	7:139103637-139242979	G1	G2	NOTEST	0.125041	0.388121	1.6341	0	1	1	no
ENSMUST00000016125	ENSMUSG00000015981	Stk32c	7:139103637-139242979	G1	G2	NOTEST	0.0826879	0.0403427	-1.03537	0	1	1	no
ENSMUST00000016138	ENSMUSG00000015994	Fnta	8:25998728-26015601	G1	G2	OK	12.4624	10.2006	-0.288926	-1.17765	0.0398	0.117859	no
ENSMUST00000016143	ENSMUSG00000029636	Wasf3	5:146384984-146473615	G1	G2	NOTEST	0.11634	0.103152	-0.173574	0	1	1	no
ENSMUST00000016144	ENSMUSG00000021759	Ppap2a	13:112800893-112927380	G1	G2	OK	2.89107	1.64776	-0.811099	-0.87982	0.1297	0.279237	no
ENSMUST00000016168	ENSMUSG00000016024	Lbp	2:158306492-158332852	G1	G2	OK	0.842663	28.5927	5.08455	12.2281	5e-05	0.000298239	yes
ENSMUST00000016172	ENSMUSG00000016028	Celsr1	15:85898757-86033777	G1	G2	OK	5.01175	4.31888	-0.214656	-0.949559	0.0981	0.23262	no
ENSMUST00000016231	ENSMUSG00000016087	Fli1	9:32422203-32542861	G1	G2	OK	1.53162	0.123347	-3.63427	-4.23723	0.0001	0.000573526	yes
ENSMUST00000016279	ENSMUSG00000041132	N4bp2l1	5:150571643-150599540	G1	G2	OK	2.0177	0.571139	-1.8208	-2.34561	0.00035	0.00184494	yes
ENSMUST00000016294	ENSMUSG00000016150	Tenm1	X:42502452-43429126	G1	G2	NOTEST	0.0174234	0.0913236	2.38997	0	1	1	no
ENSMUST00000016309	ENSMUSG00000006301	Tmbim1	1:74284929-74353694	G1	G2	OK	16.4221	7.91264	-1.05341	-3.11094	5e-05	0.000298239	yes
ENSMUST00000016315	ENSMUSG00000026639	Lamb3	1:193203037-193343878	G1	G2	OK	14.178	2.32068	-2.61103	-6.46812	5e-05	0.000298239	yes
ENSMUST00000016323	ENSMUSG00000016179	Camk1g	1:193346345-193370298	G1	G2	NOTEST	0.0349381	0.0406061	0.216892	0	1	1	no
ENSMUST00000016338	ENSMUSG00000016194	Hsd11b1	1:193203037-193343878	G1	G2	OK	1.18971	2.26907	0.93149	0.623909	0.2862	0.433917	no
ENSMUST00000016344	ENSMUSG00000016200	Syt14	1:192891232-193035775	G1	G2	OK	0.0938312	0.661455	2.8175	1.84268	0.01385	0.0492695	yes
ENSMUST00000016383	ENSMUSG00000016239	Lonrf3	X:36328352-36362341	G1	G2	OK	0.481453	0.779286	0.694759	1.33883	0.0242	0.078777	no
ENSMUST00000016396	ENSMUSG00000016252	Atp5e	2:174461071-174464105	G1	G2	OK	177.101	13.7687	-3.68511	-11.3792	5e-05	0.000298239	yes
ENSMUST00000016397	ENSMUSG00000016253	Nelfcd	2:174415803-174439039	G1	G2	NOTEST	2.44977e-05	5.02289e-06	-2.28606	0	1	1	no
ENSMUST00000016399	ENSMUSG00000016255	Tubb1	2:174450694-174457882	G1	G2	NOTEST	0.0690863	0.0285328	-1.27578	0	1	1	no
ENSMUST00000016400	ENSMUSG00000016256	Ctsz	2:174415803-174439039	G1	G2	OK	23.8783	33.6789	0.496145	1.99044	0.00055	0.00278383	yes
ENSMUST00000016401	ENSMUSG00000016257	Slmo2	2:174465066-174473081	G1	G2	OK	15.3669	7.29249	-1.07534	-3.7241	5e-05	0.000298239	yes
ENSMUST00000016406	ENSMUSG00000016262	Sertad4	1:192844487-192856246	G1	G2	OK	0.122998	2.48265	4.33517	3.07216	0.0063	0.0248473	yes
ENSMUST00000016427	ENSMUSG00000016283	H2-M2	17:37480850-37483552	G1	G2	NOTEST	4.58082e-06	0.0249499	12.4111	0	1	1	no
ENSMUST00000016452	ENSMUSG00000016308	Ube2a	X:36823736-36884222	G1	G2	OK	2.85851	3.09217	0.113355	0.151735	0.79555	0.850954	no
ENSMUST00000016463	ENSMUSG00000016319	Slc25a5	X:36795650-36798807	G1	G2	OK	240.431	36.9272	-2.70287	-11.2128	5e-05	0.000298239	yes
ENSMUST00000016471	ENSMUSG00000016327	Atp1b4	X:38316183-38336769	G1	G2	NOTEST	0.0101466	0.0103616	0.0302481	0	1	1	no
ENSMUST00000016488	ENSMUSG00000016344	Ppdpf	2:181187246-181188771	G1	G2	OK	1.48053	1.4283	-0.0518053	-0.0721395	0.89975	0.925193	no
ENSMUST00000016491	ENSMUSG00000016346	Kcnq2	2:181075578-181135300	G1	G2	NOTEST	6.12161e-206	1.39094e-43	539.336	0	1	1	no
ENSMUST00000016498	ENSMUSG00000027579	Srms	2:181205561-181213185	G1	G2	NOTEST	0.046241	0.0137867	-1.7459	0	1	1	no
ENSMUST00000016511	ENSMUSG00000038751	Ptk6	2:181193720-181202789	G1	G2	NOTEST	0	0.0108386	0.0155527	0	1	1	no
ENSMUST00000016530	ENSMUSG00000016386	Mpped2	2:106693268-106868356	G1	G2	NOTEST	0.0600788	0.130297	1.11688	0	1	1	no
ENSMUST00000016553	ENSMUSG00000016409	Nkap	X:37126794-37168842	G1	G2	OK	1.96523	2.61308	0.411053	1.37151	0.0191	0.0645974	no
ENSMUST00000016569	ENSMUSG00000034021	Pds5b	5:150673738-150810690	G1	G2	OK	0.728181	2.23008	1.61473	2.43305	5e-05	0.000298239	yes
ENSMUST00000016571	ENSMUSG00000016427	Ndufa1	X:37187587-37191163	G1	G2	OK	259.054	34.0284	-2.92844	-11.1751	5e-05	0.000298239	yes
ENSMUST00000016631	ENSMUSG00000016487	Ppfibp1	6:146888486-147032025	G1	G2	OK	2.68104	7.21011	1.42723	4.54279	5e-05	0.000298239	yes
ENSMUST00000016638	ENSMUSG00000016494	Cd34	1:194938818-195092249	G1	G2	OK	10.1812	0.0359167	-8.14704	-2.45134	0.21135	0.374142	no
ENSMUST00000016639	ENSMUSG00000016495	Plgrkt	19:29348598-29367390	G1	G2	NOTEST	0.0998064	7.34701e-07	-17.0516	0	1	1	no
ENSMUST00000016640	ENSMUSG00000016496	Cd274	19:29367454-29388095	G1	G2	OK	0.15489	1.29807	3.06705	5.14228	5e-05	0.000298239	yes
ENSMUST00000016654	ENSMUSG00000016510	Mtif3	5:146948656-146963800	G1	G2	OK	1.30767	0.652533	-1.00288	-1.1531	0.05065	0.141883	no
ENSMUST00000016664	ENSMUSG00000016520	Lnx2	5:147016654-147076586	G1	G2	OK	5.71169	1.29369	-2.14243	-7.32684	5e-05	0.000298239	yes
ENSMUST00000016668	ENSMUSG00000016524	Il19	1:130932655-130940115	G1	G2	NOTEST	0	2.64722e-09	3.81913e-09	0	1	1	no
ENSMUST00000016670	ENSMUSG00000016526	Dyrk3	1:131127454-131138340	G1	G2	OK	0.154486	1.90622	3.62517	5.64228	5e-05	0.000298239	yes
ENSMUST00000016672	ENSMUSG00000016528	Mapkapk2	1:131053699-131097826	G1	G2	OK	10.4918	10.9225	0.0580496	0.226708	0.69765	0.778137	no
ENSMUST00000016673	ENSMUSG00000016529	Il10	1:131019844-131024974	G1	G2	NOTEST	0.0252462	0.0206356	-0.290932	0	1	1	no
ENSMUST00000016678	ENSMUSG00000016534	Lamp2	X:38401356-38456454	G1	G2	OK	26.6061	23.3871	-0.186042	-0.456428	0.41005	0.545169	no
ENSMUST00000016680	ENSMUSG00000031446	Cul4a	8:13105620-13147940	G1	G2	OK	17.2606	8.82837	-0.967261	-3.15149	5e-05	0.000298239	yes
ENSMUST00000016681	ENSMUSG00000031095	Cul4b	X:38533273-38576196	G1	G2	OK	0.657379	2.16476	1.71941	1.30369	0.0782	0.197186	no
ENSMUST00000016696	ENSMUSG00000016552	Foxred2	15:77940521-77956722	G1	G2	OK	4.43634	0.661683	-2.74516	-7.59431	5e-05	0.000298239	yes
ENSMUST00000016698	ENSMUSG00000091442	Gm17031	12:106508241-106509910	G1	G2	NOTEST	0	0.00637749	0.00917156	0	1	1	no
ENSMUST00000016703	ENSMUSG00000016559	H3f3b	11:116021911-116027962	G1	G2	OK	82.083	150.998	0.879373	3.5705	5e-05	0.000298239	yes
ENSMUST00000016768	ENSMUSG00000016624	Phf21b	15:84785380-84856049	G1	G2	NOTEST	0.28325	0.199813	-0.50343	0	1	1	no
ENSMUST00000016771	ENSMUSG00000022443	Myh9	15:77760586-77842175	G1	G2	OK	24.2338	60.6357	1.32315	4.93306	5e-05	0.000298239	yes
ENSMUST00000016781	ENSMUSG00000016637	Ift27	15:78159464-78174108	G1	G2	OK	5.33579	3.68164	-0.535352	-1.44254	0.01245	0.0449196	yes
ENSMUST00000016897	ENSMUSG00000022442	Ttll1	15:83483771-83510893	G1	G2	OK	1.82942	1.79341	-0.0286803	-0.0727478	0.90235	0.92707	no
ENSMUST00000016901	ENSMUSG00000016757	Ttll12	15:83575118-83595157	G1	G2	OK	2.18452	2.5313	0.212563	0.681745	0.23205	0.39037	no
ENSMUST00000016902	ENSMUSG00000016758	Bik	15:83526861-83544635	G1	G2	OK	0.691136	1.76286	1.35088	2.04554	0.00205	0.00915278	yes
ENSMUST00000016907	ENSMUSG00000016763	Scube1	15:83602582-83725021	G1	G2	NOTEST	0.000355035	0.00014526	-1.28932	0	1	1	no
ENSMUST00000016951	ENSMUSG00000051029	Serpinb1b	13:33084124-33094380	G1	G2	NOTEST	0	0.0916306	0.126485	0	1	1	no
ENSMUST00000016977	ENSMUSG00000016833	Mrps18c	5:100798626-100804471	G1	G2	OK	16.114	6.35811	-1.34165	-3.18213	5e-05	0.000298239	yes
ENSMUST00000017065	ENSMUSG00000016921	Srsf6	2:162931527-162937121	G1	G2	OK	22.6334	3.07921	-2.87782	-3.27276	5e-05	0.000298239	yes
ENSMUST00000017077	ENSMUSG00000016933	Plcg1	2:160731299-160906002	G1	G2	NOTEST	5.16334e-12	5.67073e-59	-155.995	0	1	1	no
ENSMUST00000017086	ENSMUSG00000016942	Tmprss6	15:78439667-78468634	G1	G2	NOTEST	0.224139	0.187981	-0.253801	0	1	1	no
ENSMUST00000017090	ENSMUSG00000016946	Kctd5	17:24047733-24073485	G1	G2	OK	2.56488	5.19789	1.01903	3.33837	5e-05	0.000298239	yes
ENSMUST00000017126	ENSMUSG00000016982	Pom121l2	13:21981193-21988734	G1	G2	NOTEST	0	0.0146453	0.0209755	0	1	1	no
ENSMUST00000017142	ENSMUSG00000016998	Svs4	2:164275951-164278459	G1	G2	NOTEST	0	0	0	0	1	1	no
ENSMUST00000017144	ENSMUSG00000017000	Svs6	2:164316750-164318453	G1	G2	NOTEST	0	0	0	0	1	1	no
ENSMUST00000017147	ENSMUSG00000017003	Svs3a	2:164289267-164291500	G1	G2	NOTEST	0	0.00472278	0.00679749	0	1	1	no
ENSMUST00000017148	ENSMUSG00000017004	Svs5	2:164332739-164334396	G1	G2	NOTEST	0	0	0	0	1	1	no
ENSMUST00000017151	ENSMUSG00000017007	Rbpjl	2:164389392-164415448	G1	G2	OK	25.0029	0	-4.7006	NA	0.09035	0.219842	no
ENSMUST00000017153	ENSMUSG00000017009	Sdc4	2:164424246-164443887	G1	G2	OK	16.6205	79.7426	2.26239	9.65841	5e-05	0.000298239	yes
ENSMUST00000017184	ENSMUSG00000042842	Serpinb6b	13:32965208-32979067	G1	G2	OK	0.656731	3.6947	2.49208	2.24607	0.038	0.113682	no
ENSMUST00000017188	ENSMUSG00000060147	Serpinb6a	13:33917917-34037147	G1	G2	OK	2.71498	0.18821	-3.85052	-1.1253	0.21895	0.380993	no
ENSMUST00000017193	ENSMUSG00000017049	Ccdc70	8:21969774-21974041	G1	G2	NOTEST	0	0	0	0	1	1	no
ENSMUST00000017208	ENSMUSG00000017064	Prl5a1	13:28142483-28151611	G1	G2	NOTEST	0	0	0	0	1	1	no
ENSMUST00000017255	ENSMUSG00000020913	Krt24	11:99279958-99285262	G1	G2	NOTEST	0	0	0	0	1	1	no
ENSMUST00000017270	ENSMUSG00000053654	Krt42	11:100262881-100269871	G1	G2	NOTEST	0	0	0	0	1	1	no
ENSMUST00000017276	ENSMUSG00000017132	Cyth1	11:118132018-118248592	G1	G2	OK	0.42213	0.925305	1.13224	0.887145	0.14685	0.30274	no
ENSMUST00000017288	ENSMUSG00000017144	Rnd3	2:51130437-51149111	G1	G2	OK	1.63179	7.76589	2.25069	7.25449	5e-05	0.000298239	yes
ENSMUST00000017290	ENSMUSG00000017146	Brca1	11:101488763-101551955	G1	G2	OK	1.68912	0.86419	-0.966854	-3.03593	5e-05	0.000298239	yes
ENSMUST00000017309	ENSMUSG00000017165	Gast	11:100334406-100336996	G1	G2	NOTEST	0	0	0	0	1	1	no
ENSMUST00000017316	ENSMUSG00000019326	Aoc3	11:101330604-101347939	G1	G2	NOTEST	4.69826e-06	0.0145564	11.5972	0	1	1	no
ENSMUST00000017332	ENSMUSG00000017188	Coa3	11:101277967-101302286	G1	G2	OK	59.1454	8.89727	-2.73283	-5.79839	5e-05	0.000298239	yes
ENSMUST00000017339	ENSMUSG00000017195	Zpbp2	11:98551096-98558665	G1	G2	NOTEST	5.18147e-07	1.69293e-07	-1.61384	0	1	1	no
ENSMUST00000017348	ENSMUSG00000017204	Gsdma	11:98664350-98677708	G1	G2	NOTEST	0	0	0	0	1	1	no
ENSMUST00000017354	ENSMUSG00000017210	Med24	11:98704590-98729435	G1	G2	OK	2.20378	2.18112	-0.0149116	-0.0382073	0.94695	0.959102	no
ENSMUST00000017355	ENSMUSG00000017211	Gsdma2	11:98646758-98657964	G1	G2	NOTEST	0.0503123	0	-0.0708184	0	1	1	no
ENSMUST00000017365	ENSMUSG00000017221	Psmd3	11:98682553-98695979	G1	G2	OK	13.9176	7.55347	-0.881694	-3.38032	5e-05	0.000298239	yes
ENSMUST00000017384	ENSMUSG00000078676	Casc3	11:98795515-98833814	G1	G2	NOTEST	0.241002	0.227795	-0.0813103	0	1	1	no
ENSMUST00000017408	ENSMUSG00000017264	Exosc10	4:148558428-148582401	G1	G2	OK	5.35971	4.81353	-0.15506	-0.365383	0.52355	0.639512	no
ENSMUST00000017430	ENSMUSG00000017286	Glod4	11:76046225-76250619	G1	G2	OK	12.6539	11.6965	-0.113507	-0.293263	0.61115	0.709932	no
ENSMUST00000017435	ENSMUSG00000017291	Taok1	11:77508098-77607815	G1	G2	OK	4.16143	14.3676	1.78767	4.95224	5e-05	0.000298239	yes
ENSMUST00000017443	ENSMUSG00000017299	Dnttip1	2:164745982-164769666	G1	G2	OK	4.08316	5.21621	0.353316	1.13163	0.04855	0.137341	no
ENSMUST00000017451	ENSMUSG00000017307	Acot8	2:164785822-164804882	G1	G2	NOTEST	1.37044e-12	0.144435	36.617	0	1	1	no
ENSMUST00000017453	ENSMUSG00000017309	Cd300lg	11:102041508-102055620	G1	G2	OK	2.02154	0.0141075	-7.16285	-2.99353	0.1433	0.29788	no
ENSMUST00000017454	ENSMUSG00000017310	Spint4	2:164698500-164702453	G1	G2	NOTEST	0	0	0	0	1	1	no
ENSMUST00000017455	ENSMUSG00000017311	Pyy	11:102106675-102107832	G1	G2	OK	8.14665	0.0579865	-7.13435	-2.7105	0.09515	0.228054	no
ENSMUST00000017458	ENSMUSG00000017314	Mpp2	11:102057014-102088515	G1	G2	OK	1.15048	0.56584	-1.02377	-2.56736	5e-05	0.000298239	yes
ENSMUST00000017460	ENSMUSG00000017316	Ppy	11:102099929-102101319	G1	G2	OK	6.63219	0.0588447	-6.81643	-2.33715	0.08965	0.218521	no
ENSMUST00000017488	ENSMUSG00000017344	Vtn	11:78499090-78502324	G1	G2	OK	59.2443	0.141951	-8.70514	-8.79492	5e-05	0.000298239	yes
ENSMUST00000017530	ENSMUSG00000017386	Traf4	11:78158498-78165589	G1	G2	OK	5.52828	6.4872	0.230766	0.751873	0.18725	0.350887	no
ENSMUST00000017534	ENSMUSG00000017390	Aldoc	11:78322967-78327781	G1	G2	OK	0.463901	1.30214	1.48899	2.16231	0.0002	0.00109739	yes
ENSMUST00000017544	ENSMUSG00000017400	Stac2	11:98036622-98053462	G1	G2	OK	0	0.591361	0.670261	NA	5e-05	0.000298239	yes
ENSMUST00000017548	ENSMUSG00000017404	Rpl19	11:98001507-98030492	G1	G2	OK	697.339	232.683	-1.58349	-5.75332	5e-05	0.000298239	yes
ENSMUST00000017549	ENSMUSG00000017405	Nek8	11:78166105-78176675	G1	G2	OK	0.480309	0.902928	0.910648	1.35061	0.0242	0.078777	no
ENSMUST00000017552	ENSMUSG00000020882	Cacnb1	11:98001507-98030492	G1	G2	NOTEST	0.163437	0.267901	0.712966	0	1	1	no
ENSMUST00000017561	ENSMUSG00000017417	Plxdc1	11:97923237-97986444	G1	G2	NOTEST	0.071297	9.32286e-07	-16.2227	0	1	1	no
ENSMUST00000017562	ENSMUSG00000017418	Arl5b	2:14995130-15082456	G1	G2	OK	0.840072	0.0531871	-3.98136	-1.32959	0.20565	0.368866	no
ENSMUST00000017567	ENSMUSG00000017421	Zfp207	11:80383278-80405733	G1	G2	OK	25.8667	17.8194	-0.537645	-1.62486	0.00795	0.030422	yes
ENSMUST00000017572	ENSMUSG00000017428	Psmd11	11:80428614-80473248	G1	G2	OK	2.7971	5.27272	0.914617	2.42174	5e-05	0.000298239	yes
ENSMUST00000017576	ENSMUSG00000025576	Rbfox3	11:118489761-118911597	G1	G2	NOTEST	9.10605e-16	0.0142596	43.8321	0	1	1	no
ENSMUST00000017590	ENSMUSG00000017446	C1qtnf1	11:118428202-118454995	G1	G2	NOTEST	0.361423	0.00119507	-8.24045	0	1	1	no
ENSMUST00000017597	ENSMUSG00000017453	Pipox	11:77880614-77894096	G1	G2	OK	0.523448	0.143885	-1.86313	-2.1377	0.00335	0.0142098	yes
ENSMUST00000017604	ENSMUSG00000006519	Cyba	8:119910359-124345724	G1	G2	OK	7.04636	21.1257	1.58405	0.214173	0.4428	0.572129	no
ENSMUST00000017610	ENSMUSG00000017466	Timp2	11:118301068-118355740	G1	G2	OK	5.85713	16.3916	1.4847	5.9999	5e-05	0.000298239	yes
ENSMUST00000017620	ENSMUSG00000025575	Cant1	11:118406288-118419086	G1	G2	OK	1.37083	1.20322	-0.188148	-0.348558	0.5465	0.657964	no
ENSMUST00000017622	ENSMUSG00000017478	Zc3h18	8:119910359-124345724	G1	G2	OK	2.5039	0.0199439	-6.97208	-0.276998	0.2267	0.386557	no
ENSMUST00000017629	ENSMUSG00000017485	Top2b	14:16365178-16430787	G1	G2	OK	8.81936	16.9611	0.943481	4.07286	5e-05	0.000298239	yes
ENSMUST00000017637	ENSMUSG00000017493	Igfbp4	11:99041243-99054392	G1	G2	OK	4.55013	24.6581	2.43808	9.4742	5e-05	0.000298239	yes
ENSMUST00000017692	ENSMUSG00000017548	Suz12	11:79993105-80034123	G1	G2	OK	5.96328	7.36566	0.304709	0.960598	0.09655	0.230313	no
ENSMUST00000017694	ENSMUSG00000017550	Atad5	11:80089399-80135794	G1	G2	OK	0.196083	0.77475	1.98227	2.02491	0.0515	0.143765	no
ENSMUST00000017732	ENSMUSG00000017588	Krt27	11:99345564-99351104	G1	G2	NOTEST	0.020843	0	-0.029761	0	1	1	no
ENSMUST00000017741	ENSMUSG00000020912	Krt12	11:99415665-99425497	G1	G2	NOTEST	0	0.00649157	0.00933509	0	1	1	no
ENSMUST00000017743	ENSMUSG00000035775	Krt20	11:99428402-99438150	G1	G2	OK	2.06055	0.893249	-1.2059	-2.72817	5e-05	0.000298239	yes
ENSMUST00000017751	ENSMUSG00000017607	Tns4	11:99065677-99089306	G1	G2	NOTEST	0.0194197	0.019273	-0.0109418	0	1	1	no
ENSMUST00000017759	ENSMUSG00000017615	Tnfaip1	11:78522849-78536332	G1	G2	OK	2.1103	3.12236	0.565192	0.687396	0.2133	0.37608	no
ENSMUST00000017783	ENSMUSG00000017639	Rab11fip4	11:79591211-79698023	G1	G2	OK	2.85398	1.38647	-1.04156	-3.8812	5e-05	0.000298239	yes
ENSMUST00000017799	ENSMUSG00000017652	Cd40	2:165055626-165072948	G1	G2	NOTEST	0.0226508	0.0144439	-0.649105	0	1	1	no
ENSMUST00000017808	ENSMUSG00000017664	Slc35c2	2:165276553-165287869	G1	G2	NOTEST	0.438113	0.238929	-0.874717	0	1	1	no
ENSMUST00000017821	ENSMUSG00000017677	Wsb1	11:79239371-79254671	G1	G2	OK	3.14517	14.8196	2.2363	6.82003	5e-05	0.000298239	yes
ENSMUST00000017831	ENSMUSG00000017686	Rhot1	11:80209018-80267907	G1	G2	OK	5.94103	3.51517	-0.757119	-2.11561	0.0003	0.0016018	yes
ENSMUST00000017836	ENSMUSG00000017692	Rhbdl3	11:80300911-80355955	G1	G2	NOTEST	0.23691	0.464655	0.971822	0	1	1	no
ENSMUST00000017839	ENSMUSG00000020707	Rnf135	11:80183850-80199757	G1	G2	OK	1.94045	1.86129	-0.060089	-0.159173	0.78015	0.839576	no
ENSMUST00000017841	ENSMUSG00000017697	Ada	2:163726583-163750239	G1	G2	OK	2.16204	0.302067	-2.83945	-4.35164	5e-05	0.000298239	yes
ENSMUST00000017851	ENSMUSG00000017707	Serinc3	2:163623271-163645801	G1	G2	OK	181.346	31.3371	-2.5328	-9.49672	5e-05	0.000298239	yes
ENSMUST00000017859	ENSMUSG00000017715	Pgs1	11:117986291-118129219	G1	G2	OK	3.71342	3.11625	-0.252938	-0.52159	0.35805	0.499037	no
ENSMUST00000017864	ENSMUSG00000017720	Trp53tg5	2:164456963-164493319	G1	G2	NOTEST	0	0.0665107	0.0928984	0	1	1	no
ENSMUST00000017867	ENSMUSG00000017723	Wfdc2	2:164562412-164568510	G1	G2	OK	0.854276	61.5582	6.17111	9.46178	5e-05	0.000298239	yes
ENSMUST00000017868	ENSMUSG00000017724	Etv4	11:101769741-101785371	G1	G2	NOTEST	6.39586e-05	0.13312	11.0233	0	1	1	no
ENSMUST00000017878	ENSMUSG00000017734	Dbndd2	2:164456963-164493319	G1	G2	NOTEST	0.188961	0.127634	-0.56607	0	1	1	no
ENSMUST00000017881	ENSMUSG00000017737	Mmp9	2:164940779-164955850	G1	G2	NOTEST	0.0415832	0.0209565	-0.988606	0	1	1	no
ENSMUST00000017891	ENSMUSG00000017747	Ghdc	11:100766031-100770957	G1	G2	OK	1.63041	1.77386	0.121653	0.332206	0.56065	0.669591	no
ENSMUST00000017900	ENSMUSG00000017756	Slc12a7	13:73763696-73816743	G1	G2	OK	0.807936	3.31724	2.03767	6.56216	5e-05	0.000298239	yes
ENSMUST00000017904	ENSMUSG00000017760	Ctsa	2:164830731-164857711	G1	G2	NOTEST	0.00709196	0.00157371	-2.17202	0	1	1	no
ENSMUST00000017908	ENSMUSG00000017764	Zswim1	2:164822685-164828537	G1	G2	OK	1.90866	1.02903	-0.891276	-2.31073	0.0001	0.000573526	yes
ENSMUST00000017911	ENSMUSG00000017767	Spata25	2:164822685-164828537	G1	G2	NOTEST	0.0458747	0.0563587	0.296939	0	1	1	no
ENSMUST00000017920	ENSMUSG00000017776	Crk	11:75679258-75706908	G1	G2	OK	11.6102	10.4141	-0.156856	-0.48181	0.4019	0.538124	no
ENSMUST00000017922	ENSMUSG00000017778	Cox7c	13:86044815-86046904	G1	G2	OK	8.92814	2.15842	-2.04839	-0.97297	0.16165	0.321568	no
ENSMUST00000017945	ENSMUSG00000017801	Mlx	11:101087276-101095436	G1	G2	OK	4.85466	0.574049	-3.08013	-3.91002	5e-05	0.000298239	yes
ENSMUST00000017946	ENSMUSG00000017802	Fam134c	11:101096321-101119893	G1	G2	OK	7.29998	4.02102	-0.860331	-2.98782	5e-05	0.000298239	yes
ENSMUST00000017961	ENSMUSG00000017817	Jph2	2:163336241-163397993	G1	G2	NOTEST	0.00105729	0.000404865	-1.38485	0	1	1	no
ENSMUST00000017974	ENSMUSG00000017830	Dhx58	11:100574903-100704271	G1	G2	NOTEST	0.315449	0.371209	0.234824	0	1	1	no
ENSMUST00000017975	ENSMUSG00000017831	Rab5a	17:53479233-53539451	G1	G2	OK	18.978	14.964	-0.342835	-1.44715	0.01105	0.0405423	yes
ENSMUST00000017976	ENSMUSG00000017832	Hspb9	11:100713849-100714575	G1	G2	NOTEST	0.0564475	0.0246448	-1.19563	0	1	1	no
ENSMUST00000017981	ENSMUSG00000017837	Nkiras2	11:100574903-100704271	G1	G2	OK	5.95726	2.29417	-1.37668	-1.80458	0.0042	0.0173552	yes
ENSMUST00000018002	ENSMUSG00000017858	Ift52	2:163017353-163046141	G1	G2	OK	4.85519	4.36539	-0.153416	-0.476194	0.41025	0.545268	no
ENSMUST00000018005	ENSMUSG00000017861	Mybl2	2:163054686-163084688	G1	G2	NOTEST	0.172179	0.309697	0.846944	0	1	1	no
ENSMUST00000018012	ENSMUSG00000017868	Sgk2	2:162987329-163014127	G1	G2	OK	0.646209	0.0136002	-5.5703	-1.77238	0.07735	0.195569	no
ENSMUST00000018050	ENSMUSG00000039671	Zmynd8	2:165784151-165899016	G1	G2	NOTEST	0.00517286	0.0755752	3.86888	0	1	1	no
ENSMUST00000018061	ENSMUSG00000021342	Prl	13:27057569-27065204	G1	G2	NOTEST	0	0	0	0	1	1	no
ENSMUST00000018066	ENSMUSG00000017922	Prl3c1	13:27196658-27203749	G1	G2	NOTEST	0	0.0180121	0.0257547	0	1	1	no
ENSMUST00000018087	ENSMUSG00000017943	Gdap1l1	2:163438475-163455324	G1	G2	NOTEST	0.106637	0.0053165	-4.32608	0	1	1	no
ENSMUST00000018094	ENSMUSG00000017950	Hnf4a	2:163492317-163572910	G1	G2	OK	4.97607	5.83205	0.228997	0.931164	0.10595	0.245092	no
ENSMUST00000018113	ENSMUSG00000017969	Ptgis	2:167103377-167240604	G1	G2	OK	1.39193	0.568643	-1.29149	-1.83297	0.00825	0.0314246	yes
ENSMUST00000018122	ENSMUSG00000017978	Cadps2	6:23262772-23839421	G1	G2	NOTEST	2.82427e-12	3.1635e-13	-3.15829	0	1	1	no
ENSMUST00000018143	ENSMUSG00000017999	Ddx27	2:167015192-167034947	G1	G2	OK	11.2389	7.69007	-0.547438	-2.22803	0.0001	0.000573526	yes
ENSMUST00000018156	ENSMUSG00000018012	Rac3	11:120721469-120723969	G1	G2	OK	1.07652	0.878046	-0.294001	-0.448959	0.44175	0.571198	no
ENSMUST00000018184	ENSMUSG00000018040	Rrp7a	15:83089505-83122801	G1	G2	OK	4.76123	3.51358	-0.438393	-1.52263	0.0078	0.0299106	yes
ENSMUST00000018186	ENSMUSG00000018042	Cyb5r3	15:83153493-83172592	G1	G2	OK	30.3385	24.9697	-0.28097	-1.23835	0.0303	0.0947185	no
ENSMUST00000018212	ENSMUSG00000018068	Ints2	11:86201369-86357602	G1	G2	OK	1.61741	2.42008	0.581371	0.608428	0.2875	0.435052	no
ENSMUST00000018246	ENSMUSG00000018102	Hist1h2bc	13:23684198-23692488	G1	G2	OK	87.1117	22.7042	-1.93991	-7.87709	5e-05	0.000298239	yes
ENSMUST00000018274	ENSMUSG00000025162	Csnk1d	11:120961748-120991330	G1	G2	OK	3.19842	2.23075	-0.519832	-0.841469	0.13855	0.291549	no
ENSMUST00000018287	ENSMUSG00000018143	Mafk	5:139791512-139826885	G1	G2	OK	6.35813	4.73553	-0.425078	-0.952014	0.0983	0.232903	no
ENSMUST00000018295	ENSMUSG00000068206	Pick1	15:79229172-79256674	G1	G2	OK	11.3143	2.02676	-2.4809	-4.46648	5e-05	0.000298239	yes
ENSMUST00000018304	ENSMUSG00000018160	Med1	11:98152153-98193293	G1	G2	NOTEST	0.0761909	0.00324497	-4.55334	0	1	1	no
ENSMUST00000018311	ENSMUSG00000018167	Stard3	11:98358367-98381112	G1	G2	OK	5.40943	3.20292	-0.756089	-2.23437	0.00015	0.000839357	yes
ENSMUST00000018313	ENSMUSG00000018169	Mfng	15:78755881-78773475	G1	G2	NOTEST	0.180876	0.0125598	-3.84812	0	1	1	no
ENSMUST00000018315	ENSMUSG00000018171	Vmp1	11:86583864-86683836	G1	G2	OK	18.1879	38.6585	1.08781	4.33925	5e-05	0.000298239	yes
ENSMUST00000018333	ENSMUSG00000018189	Uchl5	1:143777271-143807466	G1	G2	OK	8.24161	1.88194	-2.13071	-3.57623	5e-05	0.000298239	yes
ENSMUST00000018337	ENSMUSG00000026361	Cdc73	1:143598799-143702893	G1	G2	OK	2.58709	3.63738	0.491568	1.7369	0.0023	0.0101489	yes
ENSMUST00000018343	ENSMUSG00000018199	Trove2	1:143750789-143777068	G1	G2	NOTEST	0.177614	0.400204	1.17199	0	1	1	no
ENSMUST00000018353	ENSMUSG00000018209	Stk4	2:164053539-164155524	G1	G2	OK	3.60954	5.48922	0.604784	2.15658	0.00015	0.000839357	yes
ENSMUST00000018355	ENSMUSG00000018211	Wfdc15b	2:164214453-164221660	G1	G2	NOTEST	5.63236e-06	0.347351	15.9123	0	1	1	no
ENSMUST00000018361	ENSMUSG00000018217	Pmp22	11:63128981-63159547	G1	G2	OK	4.26705	4.71601	0.144327	0.282409	0.5642	0.67242	no
ENSMUST00000018382	ENSMUSG00000018238	Gdf9	11:53431022-53437904	G1	G2	NOTEST	0.117809	0.0402667	-1.54879	0	1	1	no
ENSMUST00000018383	ENSMUSG00000018239	Zcchc10	11:53324678-53333301	G1	G2	OK	0.91458	1.31588	0.524852	0.940077	0.0998	0.235269	no
ENSMUST00000018389	ENSMUSG00000021346	Prl8a8	13:27506967-27513215	G1	G2	NOTEST	0	0	0	0	1	1	no
ENSMUST00000018392	ENSMUSG00000021345	Prl8a6	13:27432680-27438688	G1	G2	NOTEST	0	0	0	0	1	1	no
ENSMUST00000018399	ENSMUSG00000035592	Krt33a	11:100011194-100016212	G1	G2	NOTEST	0	0	0	0	1	1	no
ENSMUST00000018403	ENSMUSG00000018259	Prl8a2	13:27345682-27354216	G1	G2	NOTEST	0	0	0	0	1	1	no
ENSMUST00000018407	ENSMUSG00000018263	Tbx5	5:119832667-119885219	G1	G2	NOTEST	0	0.0177586	0.0253954	0	1	1	no
ENSMUST00000018429	ENSMUSG00000020828	Pld2	11:70540022-70558110	G1	G2	OK	0.643505	1.87328	1.54154	2.15999	0.00805	0.0307708	yes
ENSMUST00000018430	ENSMUSG00000018286	Psmb6	11:70525366-70527858	G1	G2	OK	72.0189	31.4702	-1.19439	-4.60671	5e-05	0.000298239	yes
ENSMUST00000018431	ENSMUSG00000018287	Spag7	11:70663770-70669416	G1	G2	OK	12.1927	13.0058	0.0931365	0.332024	0.56235	0.670929	no
ENSMUST00000018437	ENSMUSG00000018293	Pfn1	11:70651849-70654644	G1	G2	OK	84.5754	64.0536	-0.400958	-1.69404	0.0036	0.0151408	yes
ENSMUST00000018449	ENSMUSG00000020850	Prpf8	11:75486815-75509449	G1	G2	OK	10.8009	2.37409	-2.1857	-3.39812	5e-05	0.000298239	yes
ENSMUST00000018466	ENSMUSG00000018322	Tomm34	2:164053539-164155524	G1	G2	OK	0.106735	1.0468	3.29388	1.69696	0.04855	0.137341	no
ENSMUST00000018470	ENSMUSG00000018326	Ywhab	2:163994959-164018588	G1	G2	OK	8.08797	18.5208	1.19529	5.1283	5e-05	0.000298239	yes
ENSMUST00000018476	ENSMUSG00000022329	Stk3	15:34875495-35155806	G1	G2	OK	5.31973	8.57271	0.688399	2.68721	5e-05	0.000298239	yes
ENSMUST00000018478	ENSMUSG00000018334	Ksr1	11:79013439-79146407	G1	G2	OK	0.284616	1.51772	2.41482	5.79386	5e-05	0.000298239	yes
ENSMUST00000018482	ENSMUSG00000020400	Tnip1	11:54910784-54962917	G1	G2	OK	0.542963	1.05951	0.964467	0.805977	0.1833	0.346929	no
ENSMUST00000018485	ENSMUSG00000018341	Il12rb2	6:67179798-67376188	G1	G2	NOTEST	2.60377e-48	5.4069e-125	-254.734	0	1	1	no
ENSMUST00000018491	ENSMUSG00000018347	Zkscan6	11:65807174-65829239	G1	G2	NOTEST	0.000620603	0.000117124	-2.40563	0	1	1	no
ENSMUST00000018506	ENSMUSG00000018362	Kpna2	11:106988628-106999541	G1	G2	OK	18.411	9.34054	-0.978993	-3.96418	5e-05	0.000298239	yes
ENSMUST00000018516	ENSMUSG00000018372	Cep95	11:106789251-106819930	G1	G2	OK	1.18237	2.94834	1.31822	3.13356	5e-05	0.000298239	yes
ENSMUST00000018521	ENSMUSG00000018377	Vezf1	11:88068278-88084729	G1	G2	OK	4.08014	7.61332	0.899908	3.39965	5e-05	0.000298239	yes
ENSMUST00000018522	ENSMUSG00000018378	Cuedc1	11:88098057-88194140	G1	G2	OK	1.70319	1.55382	-0.132417	-0.299936	0.57795	0.683529	no
ENSMUST00000018531	ENSMUSG00000018387	Shroom1	11:53457204-53467766	G1	G2	OK	0.368778	0.785707	1.09124	0.933118	0.1297	0.279237	no
ENSMUST00000018544	ENSMUSG00000020486	2016-09-04	11:87566652-87590539	G1	G2	NOTEST	0.151532	6.16654e-05	-11.2629	0	1	1	no
ENSMUST00000018547	ENSMUSG00000020530	Ggnbp2	11:84832360-84870817	G1	G2	OK	0.0951567	1.50192	3.98036	1.29063	0.14875	0.305154	no
ENSMUST00000018549	ENSMUSG00000018405	Mrm1	11:84813060-84819515	G1	G2	OK	1.53016	0.626934	-1.2873	-2.85264	5e-05	0.000298239	yes
ENSMUST00000018556	ENSMUSG00000018412	Kansl1	11:104333228-104468861	G1	G2	OK	1.77691	2.92091	0.717042	1.7983	0.0023	0.0101489	yes
ENSMUST00000018561	ENSMUSG00000018417	Myo1b	1:51749764-51916071	G1	G2	NOTEST	0.13273	0.230771	0.797974	0	1	1	no
ENSMUST00000018568	ENSMUSG00000020537	Drg2	11:60454590-60468754	G1	G2	OK	12.9663	4.69819	-1.46459	-5.1146	5e-05	0.000298239	yes
ENSMUST00000018569	ENSMUSG00000018425	Dhx40	11:86768845-86807746	G1	G2	OK	8.22111	12.9813	0.659032	2.87362	5e-05	0.000298239	yes
ENSMUST00000018571	ENSMUSG00000018427	Ypel2	11:86936424-86993707	G1	G2	OK	1.37771	5.55635	2.01186	7.24866	5e-05	0.000298239	yes
ENSMUST00000018572	ENSMUSG00000018428	Akap1	11:88830791-88881395	G1	G2	OK	6.03204	3.95044	-0.610635	-1.97445	0.0007	0.00346478	yes
ENSMUST00000018577	ENSMUSG00000018433	Nol11	11:107157407-107189381	G1	G2	OK	4.44636	4.37315	-0.0239538	-0.0745713	0.89425	0.921283	no
ENSMUST00000018586	ENSMUSG00000018442	Derl2	11:71007163-71027371	G1	G2	OK	2.25382	9.07072e-05	-14.6008	-0.00795301	0.11805	0.263178	no
ENSMUST00000018593	ENSMUSG00000018449	Rpain	11:70970212-70977833	G1	G2	OK	1.57748	1.9189	0.282661	0.436396	0.4396	0.569541	no
ENSMUST00000018610	ENSMUSG00000020826	Nos2	11:78920786-78960254	G1	G2	NOTEST	0.0407674	0.0385618	-0.0802414	0	1	1	no
ENSMUST00000018614	ENSMUSG00000018470	Kcnab3	11:69326257-69333042	G1	G2	OK	0.706585	0.385778	-0.873092	-1.03746	0.08815	0.215926	no
ENSMUST00000018623	ENSMUSG00000018479	1700125H20Rik	11:85170403-85181145	G1	G2	NOTEST	1.54663e-06	0	-2.23131e-06	0	1	1	no
ENSMUST00000018625	ENSMUSG00000018481	Appbp2	11:85187261-85238304	G1	G2	OK	5.27049	8.56295	0.700171	3.05245	5e-05	0.000298239	yes
ENSMUST00000018630	ENSMUSG00000018486	Wnt9b	11:103727363-103749821	G1	G2	NOTEST	0.0192675	0.0258391	0.423388	0	1	1	no
ENSMUST00000018632	ENSMUSG00000057003	Myh4	11:67238028-67260446	G1	G2	NOTEST	0.000297201	0	-0.000428707	0	1	1	no
ENSMUST00000018637	ENSMUSG00000056328	Myh1	11:67200051-67237573	G1	G2	NOTEST	0.0090739	0	-0.0130318	0	1	1	no
ENSMUST00000018641	ENSMUSG00000033196	Myh2	11:67171026-67199234	G1	G2	NOTEST	0.0044261	0.00148068	-1.57977	0	1	1	no
ENSMUST00000018644	ENSMUSG00000018500	Adora2b	11:62248983-62266453	G1	G2	OK	0.0841569	1.65127	4.29435	3.8868	0.0005	0.00255496	yes
ENSMUST00000018645	ENSMUSG00000018501	Ncor1	11:62281472-62514417	G1	G2	OK	0.665825	1.87363	1.49262	0.766031	0.2332	0.391167	no
ENSMUST00000018651	ENSMUSG00000018507	Trpv2	11:62574485-62600515	G1	G2	NOTEST	0.108762	0.0736271	-0.562859	0	1	1	no
ENSMUST00000018653	ENSMUSG00000018509	Cenpv	11:62524945-62539261	G1	G2	OK	5.35829	1.49959	-1.8372	-2.92899	5e-05	0.000298239	yes
ENSMUST00000018681	ENSMUSG00000018537	Pcgf2	11:97688822-97700497	G1	G2	NOTEST	0.0632094	0.175929	1.47678	0	1	1	no
ENSMUST00000018685	ENSMUSG00000018541	Cwc25	11:97745480-97766556	G1	G2	OK	1.63521	3.02445	0.887195	2.22849	0.0005	0.00255496	yes
ENSMUST00000018691	ENSMUSG00000018547	Pip4k2b	11:97715156-97744704	G1	G2	OK	1.85756	3.34452	0.848394	3.15163	5e-05	0.000298239	yes
ENSMUST00000018698	ENSMUSG00000018554	Ybx2	11:69935795-69941605	G1	G2	NOTEST	6.82678e-10	0.0517048	26.1745	0	1	1	no
ENSMUST00000018699	ENSMUSG00000020884	Asgr1	11:70054084-70057894	G1	G2	NOTEST	1.51258e-10	0	-2.18219e-10	0	1	1	no
ENSMUST00000018700	ENSMUSG00000020886	Dlg4	11:70017084-70045532	G1	G2	OK	0.113745	1.15126	3.33934	4.01789	5e-05	0.000298239	yes
ENSMUST00000018710	ENSMUSG00000018566	Slc2a4	11:69942538-69948188	G1	G2	NOTEST	0.024407	0.0633471	1.37598	0	1	1	no
ENSMUST00000018711	ENSMUSG00000018567	Gabarap	11:69991142-69994951	G1	G2	OK	97.338	26.9028	-1.85525	-6.90506	5e-05	0.000298239	yes
ENSMUST00000018713	ENSMUSG00000018569	Cldn7	11:69964778-69967885	G1	G2	OK	6.81462	20.8506	1.61338	5.61254	5e-05	0.000298239	yes
ENSMUST00000018714	ENSMUSG00000018570	2810408A11Rik	11:69897351-69900987	G1	G2	NOTEST	0.208524	0.201285	-0.050977	0	1	1	no
ENSMUST00000018716	ENSMUSG00000018572	Phf23	11:69995776-70000009	G1	G2	OK	3.36218	1.64016	-1.03556	-1.96644	0.00165	0.00755632	yes
ENSMUST00000018718	ENSMUSG00000018574	Acadvl	11:70000594-70015411	G1	G2	NOTEST	7.33741e-05	0.00018523	1.33597	0	1	1	no
ENSMUST00000018719	ENSMUSG00000033987	Dnah17	11:117986291-118129219	G1	G2	NOTEST	0	0.00987285	0.0141737	0	1	1	no
ENSMUST00000018727	ENSMUSG00000018583	G3bp1	11:55469684-55504838	G1	G2	OK	11.9256	9.34606	-0.351634	-1.54784	0.00625	0.0246669	yes
ENSMUST00000018737	ENSMUSG00000018593	Sparc	11:55394499-55420080	G1	G2	OK	46.5138	96.4813	1.05259	2.98486	5e-05	0.000298239	yes
ENSMUST00000018739	ENSMUSG00000018595	Glra4	X:136732941-136803364	G1	G2	NOTEST	0	1.42354e-130	0	0	1	1	no
ENSMUST00000018743	ENSMUSG00000018599	Mief2	11:60728397-60732951	G1	G2	OK	1.0369	0.976967	-0.0859015	-0.195415	0.73005	0.80242	no
ENSMUST00000018744	ENSMUSG00000020534	Shmt1	11:60777523-60811718	G1	G2	OK	3.64837	1.85734	-0.974012	-1.80377	0.00395	0.0164277	yes
ENSMUST00000018748	ENSMUSG00000018604	Tbx3	5:119570129-119684724	G1	G2	NOTEST	7.4449e-17	0.0770328	49.8781	0	1	1	no
ENSMUST00000018755	ENSMUSG00000020388	Pdlim4	11:54054927-54069014	G1	G2	OK	0.938871	2.48792	1.40594	2.63512	5e-05	0.000298239	yes
ENSMUST00000018765	ENSMUSG00000005800	Mmp8	9:7558428-7568486	G1	G2	OK	0	1.06671	1.04734	NA	5e-05	0.000298239	yes
ENSMUST00000018767	ENSMUSG00000018623	Mmp7	9:7628230-7699585	G1	G2	OK	0.219292	270.381	10.2679	11.7541	5e-05	0.000298239	yes
ENSMUST00000018792	ENSMUSG00000018648	Dusp14	11:84048040-84069261	G1	G2	NOTEST	1.02901e-07	4.92797e-05	8.9036	0	1	1	no
ENSMUST00000018795	ENSMUSG00000018651	Tada2a	11:84078919-84129600	G1	G2	OK	3.37817	3.54607	0.0699774	0.221079	0.7048	0.783495	no
ENSMUST00000018798	ENSMUSG00000018654	Ikzf1	11:11642202-11772926	G1	G2	NOTEST	0.169515	0.00568303	-4.89861	0	1	1	no
ENSMUST00000018800	ENSMUSG00000061086	Myl4	11:104550662-104595753	G1	G2	NOTEST	2.52274e-06	6.65251e-07	-1.92302	0	1	1	no
ENSMUST00000018803	ENSMUSG00000018659	Pnpo	11:96907425-96982959	G1	G2	OK	9.9063	3.09307	-1.6793	-2.29368	5e-05	0.000298239	yes
ENSMUST00000018805	ENSMUSG00000018661	Cog1	11:113244852-113684155	G1	G2	OK	4.56014	2.36118	-0.949569	-1.63115	0.01015	0.0376781	yes
ENSMUST00000018810	ENSMUSG00000018666	Cbx1	11:96789126-96808640	G1	G2	OK	0.651246	1.61631	1.31143	1.31185	0.03275	0.100888	no
ENSMUST00000018816	ENSMUSG00000018672	Copz2	11:96849869-96861203	G1	G2	OK	104.544	4.44137	-4.55697	-11.8517	5e-05	0.000298239	yes
ENSMUST00000018821	ENSMUSG00000018677	Slc25a39	11:102402984-102407946	G1	G2	OK	50.1855	9.81457	-2.35427	-7.88131	5e-05	0.000298239	yes
ENSMUST00000018841	ENSMUSG00000018697	Aatf	11:84422854-84513522	G1	G2	OK	11.0886	5.7845	-0.93881	-3.18807	5e-05	0.000298239	yes
ENSMUST00000018842	ENSMUSG00000018698	Lhx1	11:84518283-84525535	G1	G2	NOTEST	0	0.00259372	0.0037371	0	1	1	no
ENSMUST00000018851	ENSMUSG00000018707	Dync1h1	12:110601451-110666945	G1	G2	OK	19.7531	21.0737	0.093361	0.362968	0.5301	0.645078	no
ENSMUST00000018871	ENSMUSG00000018727	Cpsf4l	11:113698171-113710017	G1	G2	NOTEST	9.05615e-06	1.55499e-06	-2.54199	0	1	1	no
ENSMUST00000018875	ENSMUSG00000035152	Ap2b1	11:83294641-83405035	G1	G2	OK	9.04236	9.87529	0.127124	0.469557	0.40035	0.536773	no
ENSMUST00000018877	ENSMUSG00000018733	Pex12	11:83294641-83405035	G1	G2	NOTEST	0.290677	0.266567	-0.12492	0	1	1	no
ENSMUST00000018880	ENSMUSG00000018736	Ndel1	11:68821433-68871858	G1	G2	OK	13.8599	5.09862	-1.44274	-4.74732	5e-05	0.000298239	yes
ENSMUST00000018884	ENSMUSG00000018740	Slc25a35	11:68968130-68975185	G1	G2	NOTEST	0.318804	0.042071	-2.92177	0	1	1	no
ENSMUST00000018887	ENSMUSG00000020900	Myh10	11:68691558-68816632	G1	G2	NOTEST	1.62358e-15	9.12876e-09	22.4228	0	1	1	no
ENSMUST00000018896	ENSMUSG00000089669	Tnfsf13	11:69682137-69696098	G1	G2	NOTEST	0.302971	0.0934806	-1.69644	0	1	1	no
ENSMUST00000018905	ENSMUSG00000018761	Mpdu1	11:69655313-69662642	G1	G2	OK	6.21595	3.93835	-0.658385	-1.95096	0.00105	0.0050087	yes
ENSMUST00000018909	ENSMUSG00000018765	Fxr2	11:69632989-69653297	G1	G2	OK	8.19444	7.35583	-0.155757	-0.625497	0.27445	0.423047	no
ENSMUST00000018914	ENSMUSG00000018770	Atp5g3	2:73908446-73911326	G1	G2	OK	81.9631	15.9918	-2.35764	-7.56094	5e-05	0.000298239	yes
ENSMUST00000018918	ENSMUSG00000018774	Cd68	11:69664212-69666153	G1	G2	OK	2.10148	1.01391	-1.05148	-2.03645	0.0013	0.00609163	yes
ENSMUST00000018963	ENSMUSG00000018819	Lsp1	7:142460808-142516009	G1	G2	NOTEST	0.00337627	0.019298	2.51495	0	1	1	no
ENSMUST00000018965	ENSMUSG00000018821	Avpi1	19:42123272-42129059	G1	G2	OK	6.4654	3.13058	-1.04631	-2.82619	5e-05	0.000298239	yes
ENSMUST00000018966	ENSMUSG00000018822	Sfrp5	19:42197970-42202252	G1	G2	NOTEST	0.455386	0.0118329	-5.26621	0	1	1	no
ENSMUST00000018971	ENSMUSG00000053046	Brsk2	7:141949750-142004247	G1	G2	OK	3.79004	1.07541e-05	-18.427	-0.0102268	0.09655	0.230313	no
ENSMUST00000018985	ENSMUSG00000018841	Rad51d	11:82876433-82890614	G1	G2	OK	3.09631	1.31086	-1.24004	-3.06463	5e-05	0.000298239	yes
ENSMUST00000018988	ENSMUSG00000018844	Fndc8	11:82892123-82908411	G1	G2	NOTEST	0.0982218	0.0340171	-1.52978	0	1	1	no
ENSMUST00000018989	ENSMUSG00000018845	Unc45b	11:82910549-82962941	G1	G2	NOTEST	0.00827	0.01272	0.62114	0	1	1	no
ENSMUST00000018990	ENSMUSG00000018846	Pank3	11:35769483-35791285	G1	G2	OK	9.26599	9.35573	0.0139046	0.0617465	0.9133	0.935052	no
ENSMUST00000018992	ENSMUSG00000018848	Rars	11:35808380-35834506	G1	G2	OK	31.1065	16.2844	-0.933724	-4.03626	5e-05	0.000298239	yes
ENSMUST00000018993	ENSMUSG00000018849	Wwc1	11:35838399-35980527	G1	G2	OK	7.04619	27.7245	1.97625	8.46298	5e-05	0.000298239	yes
ENSMUST00000019006	ENSMUSG00000018862	Otop3	11:115334730-115346927	G1	G2	NOTEST	0.000443802	0.000260105	-0.77082	0	1	1	no
ENSMUST00000019012	ENSMUSG00000018868	Pnpla5	15:84112620-84123175	G1	G2	NOTEST	0	0	0	0	1	1	no
ENSMUST00000019026	ENSMUSG00000018882	Mrpl45	11:97315715-97329920	G1	G2	OK	4.28208	3.50256	-0.289901	-0.993041	0.081	0.202833	no
ENSMUST00000019037	ENSMUSG00000018893	Mb	15:77015488-77057107	G1	G2	NOTEST	0	0.0241043	0.0343627	0	1	1	no
ENSMUST00000019038	ENSMUSG00000059248	2016-09-09	11:117199660-117362325	G1	G2	OK	0.182233	0.699174	1.93986	1.14843	0.09265	0.22387	no
ENSMUST00000019043	ENSMUSG00000018899	Irf1	11:53770013-53778374	G1	G2	NOTEST	0.422887	0.0902244	-2.22868	0	1	1	no
ENSMUST00000019044	ENSMUSG00000018900	Slc22a5	11:53864541-53891660	G1	G2	OK	1.24087	1.09995	-0.173919	-0.411749	0.48295	0.606035	no
ENSMUST00000019050	ENSMUSG00000018906	P4ha2	11:54100094-54131665	G1	G2	OK	0.949939	2.41478	1.34599	1.10301	0.1226	0.269328	no
ENSMUST00000019051	ENSMUSG00000018907	Alox12e	11:70315609-70322628	G1	G2	NOTEST	0	0	0	0	1	1	no
ENSMUST00000019058	ENSMUSG00000018914	Il3	11:54265302-54267277	G1	G2	NOTEST	0	0	0	0	1	1	no
ENSMUST00000019060	ENSMUSG00000018916	Csf2	11:54247270-54254495	G1	G2	OK	0.0448588	0.752353	4.06795	1.75331	0.12055	0.266833	no
ENSMUST00000019063	ENSMUSG00000018919	Tm4sf5	11:70505243-70511178	G1	G2	NOTEST	0	0	0	0	1	1	no
ENSMUST00000019064	ENSMUSG00000018920	Cxcl16	11:70453982-70466202	G1	G2	OK	0.319644	3.58299	3.48663	5.36124	5e-05	0.000298239	yes
ENSMUST00000019065	ENSMUSG00000018921	Pelp1	11:70392882-70410031	G1	G2	OK	1.04811	2.08179	0.990029	2.86016	5e-05	0.000298239	yes
ENSMUST00000019067	ENSMUSG00000018923	Med11	11:70451918-70453727	G1	G2	OK	4.63942	2.49101	-0.897214	-2.01733	0.00095	0.00457314	yes
ENSMUST00000019068	ENSMUSG00000018924	Alox15	11:70344151-70352031	G1	G2	NOTEST	0.346729	0.00426338	-6.34567	0	1	1	no
ENSMUST00000019069	ENSMUSG00000018925	Heatr9	11:83511735-83522175	G1	G2	NOTEST	0	0	0	0	1	1	no
ENSMUST00000019071	ENSMUSG00000018927	Ccl6	11:83582055-83623693	G1	G2	OK	2.75176	1.71957	-0.678309	-1.34691	0.01945	0.0655767	no
ENSMUST00000019074	ENSMUSG00000018930	Ccl4	11:83662583-83664683	G1	G2	NOTEST	0.111074	0.0681763	-0.704178	0	1	1	no
ENSMUST00000019075	ENSMUSG00000018931	Natd1	11:60902245-60914750	G1	G2	OK	1.63112	1.30348	-0.323499	-1.00782	0.0783	0.19741	no
ENSMUST00000019076	ENSMUSG00000018932	Map2k3	11:60932032-60952811	G1	G2	OK	5.74492	2.29328	-1.32487	-4.15996	5e-05	0.000298239	yes
ENSMUST00000019101	ENSMUSG00000000037	Scml2	X:161117192-161258213	G1	G2	NOTEST	0.0101073	0.0374983	1.89142	0	1	1	no
ENSMUST00000019109	ENSMUSG00000018965	Ywhah	5:33018815-33027966	G1	G2	OK	16.881	16.1396	-0.0647954	-0.255926	0.6617	0.750354	no
ENSMUST00000019117	ENSMUSG00000018973	Hoxb1	11:96365751-96368256	G1	G2	NOTEST	0.0139882	0.0106788	-0.389451	0	1	1	no
ENSMUST00000019118	ENSMUSG00000018974	Sart3	5:113742445-113772510	G1	G2	OK	2.58562	3.02183	0.224908	0.788907	0.1743	0.336685	no
ENSMUST00000019128	ENSMUSG00000000568	Hnrnpd	5:99955934-99978938	G1	G2	OK	0.468086	1.59397	1.76778	1.01012	0.17155	0.333469	no
ENSMUST00000019130	ENSMUSG00000018986	Slfn3	11:83191329-83215154	G1	G2	NOTEST	0.290689	0	-0.368141	0	1	1	no
ENSMUST00000019133	ENSMUSG00000057897	Camk2b	11:5969643-6066362	G1	G2	NOTEST	0.0313332	9.2919e-63	-201.069	0	1	1	no
ENSMUST00000019135	ENSMUSG00000020740	Gga3	11:115584254-115612969	G1	G2	OK	1.07402	0.901261	-0.253007	-0.264429	0.61125	0.709977	no
ENSMUST00000019143	ENSMUSG00000018999	Slc35b4	6:34151928-34177111	G1	G2	OK	0.703777	1.08514	0.624692	1.47791	0.0117	0.0425897	yes
ENSMUST00000019169	ENSMUSG00000002395	Use1	8:71366847-71369732	G1	G2	OK	33.4944	8.31494	-2.01014	-6.10495	5e-05	0.000298239	yes
ENSMUST00000019183	ENSMUSG00000019039	Dalrd3	9:108569885-108578739	G1	G2	OK	3.47603	4.73932	0.447242	0.859116	0.13125	0.281231	no
ENSMUST00000019192	ENSMUSG00000024041	Cryaa	17:31677932-31681722	G1	G2	NOTEST	0	0	0	0	1	1	no
ENSMUST00000019198	ENSMUSG00000019054	Fis1	5:136953274-136966234	G1	G2	OK	29.88	11.6593	-1.3577	-4.54128	5e-05	0.000298239	yes
ENSMUST00000019199	ENSMUSG00000019055	Plod1	4:147909752-147936767	G1	G2	OK	3.97805	3.92654	-0.0188047	-0.0667739	0.906	0.929858	no
ENSMUST00000019220	ENSMUSG00000030374	Strn4	7:16809245-16840931	G1	G2	NOTEST	0.37924	0.477983	0.333849	0	1	1	no
ENSMUST00000019224	ENSMUSG00000019080	Mfsd3	15:76701541-76710559	G1	G2	OK	1.22396	0.325119	-1.91251	-2.90069	5e-05	0.000298239	yes
ENSMUST00000019226	ENSMUSG00000019082	Slc25a22	7:141429743-141437892	G1	G2	OK	0.755347	0.00290131	-8.02429	-0.811715	0.22695	0.386793	no
ENSMUST00000019229	ENSMUSG00000006392	Med8	4:118409336-118415782	G1	G2	OK	8.16139	4.09212	-0.995966	-1.95954	0.00135	0.00629619	yes
ENSMUST00000019231	ENSMUSG00000019087	Atp6ap1	X:74297096-74304721	G1	G2	OK	24.893	14.5623	-0.773507	-3.30027	5e-05	0.000298239	yes
ENSMUST00000019232	ENSMUSG00000019088	Dnase1l1	X:74273216-74290151	G1	G2	OK	0.890349	0.695356	-0.356619	-0.331893	0.55645	0.665926	no
ENSMUST00000019246	ENSMUSG00000019102	Aldh3a1	11:61207536-61218421	G1	G2	NOTEST	0	0.00393906	0.0056717	0	1	1	no
ENSMUST00000019248	ENSMUSG00000030577	Cd22	7:30865401-30880342	G1	G2	NOTEST	1.50303e-09	0.00751888	22.2542	0	1	1	no
ENSMUST00000019257	ENSMUSG00000000731	Aire	10:78030021-78063622	G1	G2	NOTEST	0	1.09587e-25	0	0	1	1	no
ENSMUST00000019266	ENSMUSG00000019122	Ccl9	11:83572918-83578636	G1	G2	OK	0.99055	0.368855	-1.42518	-2.71011	5e-05	0.000298239	yes
ENSMUST00000019268	ENSMUSG00000019124	Scrn1	6:54039553-54566489	G1	G2	OK	0.820204	0.200446	-2.03277	-2.9124	0.0001	0.000573526	yes
ENSMUST00000019276	ENSMUSG00000019132	BC005537	13:24801656-24814013	G1	G2	OK	10.758	22.2828	1.05052	4.6284	5e-05	0.000298239	yes
ENSMUST00000019281	ENSMUSG00000027381	Bcl2l11	2:128126037-128162547	G1	G2	NOTEST	0.0775065	0.238807	1.62345	0	1	1	no
ENSMUST00000019283	ENSMUSG00000019139	Isyna1	8:70594480-70597288	G1	G2	OK	10.415	11.4146	0.132207	0.534326	0.34975	0.491453	no
ENSMUST00000019287	ENSMUSG00000019143	Hars2	18:36766529-36792562	G1	G2	NOTEST	1.84117e-05	0.224301	13.5725	0	1	1	no
ENSMUST00000019290	ENSMUSG00000019146	Cacng2	15:77991747-78144142	G1	G2	NOTEST	0.0153795	0.0147781	-0.0575467	0	1	1	no
ENSMUST00000019291	ENSMUSG00000030373	Psg28	7:18422535-18432041	G1	G2	NOTEST	0	0.00659423	0.00948223	0	1	1	no
ENSMUST00000019302	ENSMUSG00000019158	Tmem160	7:16452778-16455489	G1	G2	OK	26.1677	2.20052	-3.57187	-8.74396	5e-05	0.000298239	yes
ENSMUST00000019317	ENSMUSG00000019173	Rab5c	11:100715008-100738215	G1	G2	OK	0.105754	0.567911	2.42495	0.788148	0.24585	0.399721	no
ENSMUST00000019323	ENSMUSG00000019179	Mdh2	5:135778479-135790398	G1	G2	OK	20.4602	10.2028	-1.00385	-2.77381	5e-05	0.000298239	yes
ENSMUST00000019333	ENSMUSG00000019189	Rnf145	11:44518963-44565520	G1	G2	OK	5.83046	3.41973	-0.769727	-2.80759	5e-05	0.000298239	yes
ENSMUST00000019354	ENSMUSG00000019210	Atp6v1e1	6:120773577-120822793	G1	G2	OK	39.3756	23.6442	-0.735815	-3.05203	5e-05	0.000298239	yes
ENSMUST00000019362	ENSMUSG00000020888	Dvl2	11:70000594-70015411	G1	G2	OK	1.0758	1.64288	0.610817	0.743971	0.18965	0.353496	no
ENSMUST00000019374	ENSMUSG00000019230	Lhx9	1:138825185-138848577	G1	G2	NOTEST	7.73871e-10	6.81438e-10	-0.18351	0	1	1	no
ENSMUST00000019378	ENSMUSG00000021245	Mlh3	12:85234528-85270591	G1	G2	OK	1.11012	3.1344	1.49748	1.75375	0.0293	0.0921984	no
ENSMUST00000019379	ENSMUSG00000019235	Rps6kl1	12:85135595-85151264	G1	G2	NOTEST	0.0472813	0.174441	1.8834	0	1	1	no
ENSMUST00000019382	ENSMUSG00000031708	Tecr	8:83571699-83594491	G1	G2	OK	30.6859	29.8249	-0.0410597	-0.168978	0.77085	0.832975	no
ENSMUST00000019386	ENSMUSG00000005251	Ripk4	16:97741932-97763737	G1	G2	OK	4.30426	4.11959	-0.0632623	-0.219315	0.69925	0.779196	no
ENSMUST00000019405	ENSMUSG00000019261	Map1s	8:70905973-70917526	G1	G2	OK	0.477702	1.35454	1.50362	3.42776	5e-05	0.000298239	yes
ENSMUST00000019422	ENSMUSG00000019278	Dpep1	8:119910359-124345724	G1	G2	OK	6.40871	10.2043	0.671073	0.159064	0.6514	0.742091	no
ENSMUST00000019426	ENSMUSG00000001804	Dsg4	18:20436174-20471821	G1	G2	NOTEST	0	0.00353857	0.00509607	0	1	1	no
ENSMUST00000019439	ENSMUSG00000019295	Tmem129	5:33634951-33678995	G1	G2	OK	0.943044	0.547482	-0.784513	-0.808495	0.1679	0.329026	no
ENSMUST00000019441	ENSMUSG00000019297	Nop9	14:55745692-55758458	G1	G2	OK	2.85791	1.50811	-0.92222	-2.93696	5e-05	0.000298239	yes
ENSMUST00000019443	ENSMUSG00000047098	Rnf31	14:55591707-55610030	G1	G2	OK	1.77024	1.20874	-0.550449	-0.924126	0.10825	0.248739	no
ENSMUST00000019445	ENSMUSG00000019301	Hsd17b1	11:101078410-101080527	G1	G2	NOTEST	0.0246178	0.1226	2.31618	0	1	1	no
ENSMUST00000019447	ENSMUSG00000019303	Psmc3ip	11:101087276-101095436	G1	G2	OK	5.24695	2.44631	-1.10088	-1.82443	0.00245	0.0107371	yes
ENSMUST00000019456	ENSMUSG00000019312	Grb7	11:98446393-98455373	G1	G2	OK	1.02855	3.80062	1.88563	3.54395	5e-05	0.000298239	yes
ENSMUST00000019464	ENSMUSG00000019320	Noxo1	17:24696233-24707660	G1	G2	OK	0.165238	0.745839	2.17432	1.03626	0.24145	0.396765	no
ENSMUST00000019469	ENSMUSG00000078650	G6pc	11:101367560-101377903	G1	G2	NOTEST	0.387175	0.0313498	-3.62646	0	1	1	no
ENSMUST00000019470	ENSMUSG00000078652	Psme3	11:101316212-101323537	G1	G2	OK	12.4218	8.62854	-0.525682	-2.02582	0.0003	0.0016018	yes
ENSMUST00000019482	ENSMUSG00000019338	Zfp687	3:94974730-95015448	G1	G2	OK	2.24674	2.42353	0.109281	0.215147	0.708	0.786196	no
ENSMUST00000019503	ENSMUSG00000019359	Gdpd2	X:100729872-100740929	G1	G2	NOTEST	0.000137681	0.049327	8.4849	0	1	1	no
ENSMUST00000019506	ENSMUSG00000019362	D8Ertd738e	8:84246236-84249761	G1	G2	OK	58.9723	18.2225	-1.69431	-6.47145	5e-05	0.000298239	yes
ENSMUST00000019512	ENSMUSG00000019368	Sec14l4	11:4031461-4048024	G1	G2	OK	2.58788	0.230488	-3.489	-5.17831	5e-05	0.000298239	yes
ENSMUST00000019514	ENSMUSG00000019370	Calm3	7:16915378-16924114	G1	G2	OK	42.2241	27.0391	-0.64302	-2.52828	5e-05	0.000298239	yes
ENSMUST00000019516	ENSMUSG00000075590	Nrbp2	15:76085594-76090013	G1	G2	OK	4.76496	9.85368	1.0482	4.0439	5e-05	0.000298239	yes
ENSMUST00000019517	ENSMUSG00000019373	Cops3	11:59810079-59880968	G1	G2	OK	20.2949	11.7648	-0.786646	-2.89429	5e-05	0.000298239	yes
ENSMUST00000019572	ENSMUSG00000059839	Zfp874b	13:67471513-67484225	G1	G2	OK	1.82223	1.27791	-0.511918	-1.56099	0.00635	0.0250359	yes
ENSMUST00000019576	ENSMUSG00000005481	Ddx39	8:83715176-83741326	G1	G2	OK	7.66184	1.75858	-2.12328	-3.35323	5e-05	0.000298239	yes
ENSMUST00000019577	ENSMUSG00000019433	Gipc1	8:83652677-83664788	G1	G2	OK	11.9984	6.17088	-0.959298	-3.57205	5e-05	0.000298239	yes
ENSMUST00000019605	ENSMUSG00000019461	Plscr3	11:69846375-69858730	G1	G2	OK	0.53585	5.06022	3.2393	1.71801	0.195	0.359207	no
ENSMUST00000019608	ENSMUSG00000019464	Ptger1	8:83666832-83699179	G1	G2	NOTEST	0.179953	0.0742421	-1.27731	0	1	1	no
ENSMUST00000019611	ENSMUSG00000019467	Arhgef25	10:127182520-127190054	G1	G2	OK	1.04309	2.31982	1.15315	1.55204	0.02405	0.078399	no
ENSMUST00000019614	ENSMUSG00000019470	Xab2	8:3587449-3621316	G1	G2	OK	5.50499	4.04856	-0.443331	-1.03926	0.06905	0.179524	no
ENSMUST00000019615	ENSMUSG00000019471	Cdc37	9:21138540-21149906	G1	G2	OK	14.8907	11.8734	-0.326679	-1.40379	0.0157	0.0548229	no
ENSMUST00000019616	ENSMUSG00000032174	Icam5	9:21032037-21039036	G1	G2	NOTEST	0.0100771	0.027608	1.45401	0	1	1	no
ENSMUST00000019625	ENSMUSG00000055775	Myh8	11:67277123-67308634	G1	G2	NOTEST	0	0.00195557	0.00281854	0	1	1	no
ENSMUST00000019631	ENSMUSG00000019487	Trip10	17:57249450-57263697	G1	G2	OK	3.97435	6.83547	0.782322	2.85032	5e-05	0.000298239	yes
ENSMUST00000019633	ENSMUSG00000019489	Cd70	17:57145996-57149777	G1	G2	NOTEST	0	0	0	0	1	1	no
ENSMUST00000019638	ENSMUSG00000019494	Cops6	5:138161070-138187451	G1	G2	OK	2.95514	2.20492	-0.4225	-0.477852	0.40025	0.536747	no
ENSMUST00000019649	ENSMUSG00000019505	Ubb	11:62551170-62553213	G1	G2	OK	207.741	50.7286	-2.03391	-8.47321	5e-05	0.000298239	yes
ENSMUST00000019660	ENSMUSG00000029729	Zkscan1	5:138085083-138107822	G1	G2	OK	4.39298	8.6664	0.980233	3.71219	5e-05	0.000298239	yes
ENSMUST00000019662	ENSMUSG00000019518	Ap4m1	5:138161070-138187451	G1	G2	OK	3.67667	1.90574	-0.948052	-1.60533	0.00595	0.023663	yes
ENSMUST00000019677	ENSMUSG00000028708	Mknk1	4:115839197-115879250	G1	G2	OK	38.8621	1.95926	-4.30999	-11.793	5e-05	0.000298239	yes
ENSMUST00000019679	ENSMUSG00000002343	Armc6	8:70220171-70279915	G1	G2	OK	1.80078	0.258886	-2.79823	-2.31021	0.0024	0.0105433	yes
ENSMUST00000019683	ENSMUSG00000019539	Rcn3	7:45082913-45092213	G1	G2	OK	5.69667	15.6093	1.45421	5.29338	5e-05	0.000298239	yes
ENSMUST00000019684	ENSMUSG00000002504	Slc9a3r2	17:24639281-24650305	G1	G2	OK	2.70022	1.21746	-1.1492	-1.01772	0.10865	0.249213	no
ENSMUST00000019697	ENSMUSG00000078762	Haus5	7:30640993-30664994	G1	G2	OK	1.26336	0.727353	-0.796538	-0.714734	0.218	0.380197	no
ENSMUST00000019701	ENSMUSG00000031383	Dusp9	X:73639418-73643514	G1	G2	NOTEST	0.0225121	0.27736	3.62299	0	1	1	no
ENSMUST00000019708	ENSMUSG00000019564	Arid3a	10:79927042-79955018	G1	G2	NOTEST	0.19856	0.418645	1.07615	0	1	1	no
ENSMUST00000019721	ENSMUSG00000019577	Pdk4	6:5483350-5496309	G1	G2	OK	1.5546	0.0981457	-3.98548	-5.23666	5e-05	0.000298239	yes
ENSMUST00000019722	ENSMUSG00000019578	Ubxn6	17:56040415-56075028	G1	G2	OK	5.57292	2.6607	-1.06663	-2.8954	5e-05	0.000298239	yes
ENSMUST00000019723	ENSMUSG00000019579	Mydgf	17:56175743-56183920	G1	G2	OK	35.9428	6.72093	-2.41897	-9.57404	5e-05	0.000298239	yes
ENSMUST00000019726	ENSMUSG00000024197	Plin3	17:56278961-56290511	G1	G2	OK	11.7134	8.90173	-0.395997	-1.61908	0.00525	0.0211578	yes
ENSMUST00000019734	ENSMUSG00000019590	Cyb561	11:105933701-105953336	G1	G2	OK	7.03135	5.44192	-0.369684	-1.35577	0.0188	0.0637566	no
ENSMUST00000019749	ENSMUSG00000027102	Hoxd8	2:74703247-74762896	G1	G2	NOTEST	0.280452	0.152904	-0.875131	0	1	1	no
ENSMUST00000019791	ENSMUSG00000019647	Sema6a	18:47235597-47368870	G1	G2	OK	0.213399	0.527852	1.30658	1.20074	0.08615	0.212587	no
ENSMUST00000019803	ENSMUSG00000019659	Ccdc12	9:110656502-110711606	G1	G2	OK	15.0247	10.2496	-0.551765	-1.8038	0.0019	0.00855234	yes
ENSMUST00000019808	ENSMUSG00000011305	Plin5	17:56111600-56117596	G1	G2	NOTEST	0.0221583	0.381365	4.10525	0	1	1	no
ENSMUST00000019829	ENSMUSG00000090935	Synj2bp	12:81358859-81557458	G1	G2	NOTEST	0.184616	0.0512503	-1.84889	0	1	1	no
ENSMUST00000019833	ENSMUSG00000019689	1110001J03Rik	6:38533501-38539449	G1	G2	OK	12.7425	2.16669	-2.55609	-4.53222	5e-05	0.000298239	yes
ENSMUST00000019843	ENSMUSG00000019699	Akt3	1:176814659-177258203	G1	G2	OK	0.502418	2.69993	2.42596	1.59917	0.0567	0.154433	no
ENSMUST00000019854	ENSMUSG00000019710	Mrpl24	3:87919505-87940686	G1	G2	OK	6.04066	1.88081	-1.68335	-1.84847	0.004	0.0166118	yes
ENSMUST00000019859	ENSMUSG00000019715	Gle1	2:29935425-29960371	G1	G2	OK	5.79948	2.19507	-1.40166	-4.76985	5e-05	0.000298239	yes
ENSMUST00000019861	ENSMUSG00000042197	Zfp451	1:33761544-33814595	G1	G2	OK	2.49837	4.42141	0.82352	1.80145	0.00155	0.007136	yes
ENSMUST00000019862	ENSMUSG00000019718	L3hypdh	12:72073427-72085439	G1	G2	OK	0.603399	1.27672	1.08126	1.93872	0.00155	0.007136	yes
ENSMUST00000019876	ENSMUSG00000019732	Calr3	8:72424175-72443870	G1	G2	NOTEST	0.173812	0.358611	1.0449	0	1	1	no
ENSMUST00000019878	ENSMUSG00000078813	Leng1	7:3645267-3677553	G1	G2	OK	3.10148	3.72623	0.26476	0.443703	0.4361	0.566635	no
ENSMUST00000019882	ENSMUSG00000019738	Polr2i	7:30224130-30233390	G1	G2	OK	11.259	3.92275	-1.52114	-2.90484	5e-05	0.000298239	yes
ENSMUST00000019896	ENSMUSG00000019762	Iyd	10:3540239-3554877	G1	G2	OK	5.97255	0.0203604	-8.19644	-3.36548	0.11775	0.262711	no
ENSMUST00000019901	ENSMUSG00000019767	Ccdc170	10:4482501-4562231	G1	G2	NOTEST	1.3894e-05	0.0121968	9.77782	0	1	1	no
ENSMUST00000019906	ENSMUSG00000019772	Vip	10:5639217-5647614	G1	G2	NOTEST	0.351484	0	-0.434544	0	1	1	no
ENSMUST00000019907	ENSMUSG00000019773	Fbxo5	10:5799159-5805600	G1	G2	OK	1.08693	1.57542	0.53547	1.22944	0.03475	0.105959	no
ENSMUST00000019908	ENSMUSG00000019774	Mtrf1l	10:5811886-5823910	G1	G2	OK	3.61621	1.33417	-1.43854	-3.78854	5e-05	0.000298239	yes
ENSMUST00000019909	ENSMUSG00000019775	Rgs17	10:5825662-5922400	G1	G2	NOTEST	2.56001e-12	4.43476e-44	-105.509	0	1	1	no
ENSMUST00000019911	ENSMUSG00000019777	Hdac2	10:36974543-37001889	G1	G2	OK	16.752	18.732	0.161172	0.659484	0.24865	0.401472	no
ENSMUST00000019913	ENSMUSG00000019779	Frk	10:34483399-34611226	G1	G2	OK	5.28128	3.21696	-0.715191	-1.58794	0.00575	0.0229491	yes
ENSMUST00000019917	ENSMUSG00000019782	Rwdd1	10:33996554-34019624	G1	G2	OK	32.979	16.335	-1.01358	-4.11575	5e-05	0.000298239	yes
ENSMUST00000019920	ENSMUSG00000019785	Clvs2	10:33512285-33662432	G1	G2	NOTEST	0	0.00459931	0.00662019	0	1	1	no
ENSMUST00000019924	ENSMUSG00000019789	Hey2	10:30832358-30842801	G1	G2	NOTEST	0.082521	0.0120303	-2.77809	0	1	1	no
ENSMUST00000019925	ENSMUSG00000019791	Hint3	10:30608140-30618479	G1	G2	NOTEST	4.2693e-07	9.13362e-08	-2.22474	0	1	1	no
ENSMUST00000019927	ENSMUSG00000019792	Trmt11	10:30534224-30600749	G1	G2	OK	2.76355	2.71238	-0.026961	-0.0842705	0.8841	0.913618	no
ENSMUST00000019929	ENSMUSG00000019794	Katna1	10:7725999-7763150	G1	G2	OK	5.6222	1.77053	-1.66696	-0.750348	0.2364	0.39276	no
ENSMUST00000019931	ENSMUSG00000019796	Lrp11	10:7589799-7625483	G1	G2	OK	0.470468	0.781717	0.73255	1.44565	0.0144	0.0509806	no
ENSMUST00000019932	ENSMUSG00000019797	1700021F05Rik	10:43525120-43540994	G1	G2	OK	24.2518	9.66336	-1.3275	-4.7626	5e-05	0.000298239	yes
ENSMUST00000019937	ENSMUSG00000019802	Sec63	10:42761495-42832514	G1	G2	OK	8.7	10.7677	0.307618	1.1327	0.04995	0.14033	no
ENSMUST00000019938	ENSMUSG00000019803	Nr2e1	10:42561962-42583632	G1	G2	NOTEST	0	0.0126803	0.0181788	0	1	1	no
ENSMUST00000019939	ENSMUSG00000019804	Snx3	10:42502029-42535381	G1	G2	OK	29.2351	12.9291	-1.17708	-4.7741	5e-05	0.000298239	yes
ENSMUST00000019942	ENSMUSG00000019806	Aig1	10:13647053-13868980	G1	G2	OK	1.10386	0.711974	-0.632658	-0.543051	0.3436	0.485819	no
ENSMUST00000019944	ENSMUSG00000019808	Adat2	10:13523841-13563376	G1	G2	OK	2.30828	1.36349	-0.759512	-1.16879	0.04255	0.124181	no
ENSMUST00000019945	ENSMUSG00000019809	Pex3	10:13523841-13563376	G1	G2	OK	5.46775	3.33555	-0.713026	-1.75846	0.00365	0.0153176	yes
ENSMUST00000019950	ENSMUSG00000019814	Ltv1	10:13178639-13193137	G1	G2	OK	13.4729	6.90883	-0.963543	-3.74025	5e-05	0.000298239	yes
ENSMUST00000019951	ENSMUSG00000019813	Cep57l1	10:41718839-41809871	G1	G2	NOTEST	0.00561799	0.367931	6.03324	0	1	1	no
ENSMUST00000019954	ENSMUSG00000019815	Zc2hc1b	10:13149539-13177991	G1	G2	NOTEST	0	0	0	0	1	1	no
ENSMUST00000019955	ENSMUSG00000075225	Ccdc162	10:41538845-41709300	G1	G2	NOTEST	0.0399078	4.03973e-06	-13.2701	0	1	1	no
ENSMUST00000019962	ENSMUSG00000019818	Cd164	10:41519413-41531048	G1	G2	OK	70.7052	66.3447	-0.0918367	-0.374949	0.50515	0.624105	no
ENSMUST00000019965	ENSMUSG00000019822	Smpd2	10:41476313-41490369	G1	G2	OK	7.02073	2.96123	-1.24542	-3.04348	5e-05	0.000298239	yes
ENSMUST00000019967	ENSMUSG00000019823	Mical1	10:41476313-41490369	G1	G2	OK	0.183667	0.774902	2.07692	1.20426	0.08735	0.214542	no
ENSMUST00000019974	ENSMUSG00000019832	Rab32	10:10545010-10558233	G1	G2	OK	1.0596	4.71891	2.15493	5.7115	5e-05	0.000298239	yes
ENSMUST00000019975	ENSMUSG00000019831	Wasf1	10:40883474-40938570	G1	G2	NOTEST	0	0.306415	0.385613	0	1	1	no
ENSMUST00000019977	ENSMUSG00000063428	Ddo	10:40630010-40649931	G1	G2	OK	2.77825	5.17915	0.898538	3.24148	5e-05	0.000298239	yes
ENSMUST00000019978	ENSMUSG00000019834	Slc22a16	10:40570335-40604132	G1	G2	NOTEST	0	0.00454439	0.00654132	0	1	1	no
ENSMUST00000019982	ENSMUSG00000019837	Gtf3c6	10:40249202-40257665	G1	G2	OK	7.27937	5.61548	-0.374404	-1.13692	0.05175	0.144301	no
ENSMUST00000019986	ENSMUSG00000019841	Rev3l	10:39732117-39875211	G1	G2	OK	0.398261	0.528707	0.408755	0.253451	0.67785	0.762914	no
ENSMUST00000019987	ENSMUSG00000019842	Traf3ip2	10:39368854-39732007	G1	G2	OK	2.58069	2.61204	0.0174226	0.0412902	0.9451	0.957787	no
ENSMUST00000019991	ENSMUSG00000019845	Tube1	10:39134022-39163794	G1	G2	OK	0.615422	0.284426	-1.11352	-1.91858	0.00205	0.00915278	yes
ENSMUST00000019992	ENSMUSG00000019846	Lama4	10:38965514-39110188	G1	G2	OK	4.98188	12.6264	1.34168	5.48553	5e-05	0.000298239	yes
ENSMUST00000019994	ENSMUSG00000019848	Popdc3	10:45178097-45318452	G1	G2	NOTEST	0	4.99847e-07	7.21127e-07	0	1	1	no
ENSMUST00000019997	ENSMUSG00000019850	Tnfaip3	10:19000909-19015657	G1	G2	OK	0.501685	1.59581	1.66943	3.26002	5e-05	0.000298239	yes
ENSMUST00000019998	ENSMUSG00000019851	Perp	10:18845070-18857073	G1	G2	OK	34.9663	6.7141	-2.3807	-9.57819	5e-05	0.000298239	yes
ENSMUST00000019999	ENSMUSG00000019852	Arfgef3	10:18588010-18743758	G1	G2	OK	19.0272	0.300803	-5.9831	-17.4975	5e-05	0.000298239	yes
ENSMUST00000020000	ENSMUSG00000019853	Hebp2	10:18540122-18546076	G1	G2	OK	0.403551	2.62579	2.70193	4.92424	5e-05	0.000298239	yes
ENSMUST00000020002	ENSMUSG00000078453	Abracl	10:18011262-18023252	G1	G2	OK	19.0645	10.9845	-0.795421	-2.63915	5e-05	0.000298239	yes
ENSMUST00000020003	ENSMUSG00000019856	Fam184a	10:53633144-53750909	G1	G2	OK	0.520407	0.335632	-0.63276	-1.03039	0.0754	0.191769	no
ENSMUST00000020004	ENSMUSG00000019857	Asf1a	10:53536328-53630439	G1	G2	OK	7.11038	4.24819	-0.743076	-2.19522	0.0004	0.00208352	yes
ENSMUST00000020008	ENSMUSG00000019861	Gopc	10:52337023-52382124	G1	G2	OK	2.91991	5.63946	0.949631	3.6922	5e-05	0.000298239	yes
ENSMUST00000020012	ENSMUSG00000019863	Qrsl1	10:43874187-43901745	G1	G2	OK	1.73732	0.835514	-1.05613	-1.79909	0.0038	0.0158781	yes
ENSMUST00000020015	ENSMUSG00000019865	Nmbr	10:14705590-14770850	G1	G2	NOTEST	0	4.04022e-09	5.82881e-09	0	1	1	no
ENSMUST00000020016	ENSMUSG00000019867	Gje1	10:14705590-14770850	G1	G2	NOTEST	0	0.0156528	0.0224073	0	1	1	no
ENSMUST00000020017	ENSMUSG00000019866	Aim1	10:43950306-44148853	G1	G2	OK	0.554226	5.20412	3.23111	9.16817	5e-05	0.000298239	yes
ENSMUST00000020018	ENSMUSG00000019868	Vta1	10:14654754-14705560	G1	G2	OK	3.8712	0.394887	-3.29327	-1.86711	0.0455	0.130855	no
ENSMUST00000020022	ENSMUSG00000019872	Smpdl3a	10:57794334-57811830	G1	G2	OK	61.6515	2.97531	-4.37302	-15.3486	5e-05	0.000298239	yes
ENSMUST00000020023	ENSMUSG00000019873	Reep3	10:67009188-67256326	G1	G2	OK	4.80092	7.2816	0.600944	1.49079	0.0108	0.0397553	yes
ENSMUST00000020024	ENSMUSG00000019874	Fabp7	10:57784880-57788450	G1	G2	NOTEST	0	0.0698928	0.0974663	0	1	1	no
ENSMUST00000020027	ENSMUSG00000019877	Serinc1	10:57515773-57532530	G1	G2	OK	34.2407	31.7838	-0.10742	-0.465998	0.41105	0.54585	no
ENSMUST00000020034	ENSMUSG00000019883	Echdc1	10:29313165-29362442	G1	G2	OK	0.775333	0.344422	-1.17064	-0.816301	0.16265	0.322781	no
ENSMUST00000020039	ENSMUSG00000019888	Mgat4c	10:101681486-102391469	G1	G2	NOTEST	0	0.0194324	0.0277661	0	1	1	no
ENSMUST00000020040	ENSMUSG00000019890	Nts	10:102481759-102490418	G1	G2	NOTEST	0	0	0	0	1	1	no
ENSMUST00000020043	ENSMUSG00000019892	Lrriq1	10:103063197-103236322	G1	G2	OK	0.0126081	0.573822	5.50818	2.09291	0.2319	0.390287	no
ENSMUST00000020045	ENSMUSG00000019893	Ros1	10:52045720-52195244	G1	G2	NOTEST	3.60647e-08	3.67575e-06	6.67131	0	1	1	no
ENSMUST00000020049	ENSMUSG00000019897	Ccdc59	10:105763188-105847833	G1	G2	OK	8.02781	3.12729	-1.36009	-3.08249	5e-05	0.000298239	yes
ENSMUST00000020057	ENSMUSG00000019906	Lin7a	10:107271842-107425143	G1	G2	NOTEST	0.107381	0.00110307	-6.60508	0	1	1	no
ENSMUST00000020062	ENSMUSG00000019905	Gprc6a	10:51614822-51631458	G1	G2	NOTEST	0	0.0152146	0.0217847	0	1	1	no
ENSMUST00000020064	ENSMUSG00000019909	Fam162b	10:51585419-51590480	G1	G2	NOTEST	0	0	0	0	1	1	no
ENSMUST00000020071	ENSMUSG00000019913	Sim1	10:50895650-50989152	G1	G2	OK	0.209573	1.44862	2.78915	6.87504	5e-05	0.000298239	yes
ENSMUST00000020077	ENSMUSG00000019920	Lims1	10:58323465-58424691	G1	G2	NOTEST	6.06608e-06	0.292543	15.5575	0	1	1	no
ENSMUST00000020078	ENSMUSG00000019920	Lims1	10:58323465-58424691	G1	G2	OK	6.89755	10.8642	0.655423	2.78641	5e-05	0.000298239	yes
ENSMUST00000020081	ENSMUSG00000019923	Zwint	10:72654844-72674964	G1	G2	OK	4.19225	7.38102	0.816096	1.94812	0.00065	0.00324505	yes
ENSMUST00000020085	ENSMUSG00000019927	Ube2d1	10:71254979-71285262	G1	G2	OK	1.95946	5.27672	1.42919	3.44065	5e-05	0.000298239	yes
ENSMUST00000020090	ENSMUSG00000019933	Mrln	10:70204663-70219711	G1	G2	NOTEST	0.000141992	0	-0.000204837	0	1	1	no
ENSMUST00000020094	ENSMUSG00000019936	Epyc	10:97644067-97682454	G1	G2	NOTEST	0.0172781	0	-0.0247141	0	1	1	no
ENSMUST00000020099	ENSMUSG00000019942	Cdk1	10:69336634-69352938	G1	G2	NOTEST	0.330499	0.263484	-0.32693	0	1	1	no
ENSMUST00000020101	ENSMUSG00000019944	Rhobtb1	10:69151433-69291791	G1	G2	OK	1.12964	1.0047	-0.1691	-0.225713	0.68805	0.77112	no
ENSMUST00000020102	ENSMUSG00000019935	Slc17a8	10:89574019-89621253	G1	G2	NOTEST	0.0128485	0.0379689	1.56321	0	1	1	no
ENSMUST00000020103	ENSMUSG00000019945	1700040L02Rik	10:68430952-68541896	G1	G2	OK	2.74586	0.501209	-2.45377	-3.92604	5e-05	0.000298239	yes
ENSMUST00000020106	ENSMUSG00000019947	Arid5b	10:68095592-68278726	G1	G2	OK	1.66773	19.4629	3.54477	13.2164	5e-05	0.000298239	yes
ENSMUST00000020107	ENSMUSG00000019943	Atp2b1	10:98915151-99026143	G1	G2	OK	6.19874	9.32261	0.58876	2.61276	5e-05	0.000298239	yes
ENSMUST00000020109	ENSMUSG00000019948	Actr6	10:89711972-89732295	G1	G2	OK	1.73199	2.78377	0.684611	1.78361	0.002	0.00895141	yes
ENSMUST00000020112	ENSMUSG00000019951	Uhrf1bp1l	10:89744990-89819869	G1	G2	OK	3.26444	9.80205	1.58625	6.80139	5e-05	0.000298239	yes
ENSMUST00000020113	ENSMUSG00000019952	Poc1b	10:99107035-99198074	G1	G2	OK	0.27317	0.582783	1.09316	0.751891	0.2215	0.382726	no
ENSMUST00000020118	ENSMUSG00000019960	Dusp6	10:99263230-99267488	G1	G2	OK	2.75073	8.95378	1.70268	6.24008	5e-05	0.000298239	yes
ENSMUST00000020123	ENSMUSG00000019961	Tmpo	10:91147570-91171582	G1	G2	OK	2.57847	4.62903	0.844196	1.74348	0.00385	0.0160522	yes
ENSMUST00000020129	ENSMUSG00000019966	Kitl	10:100015629-100100413	G1	G2	OK	0.508137	2.13345	2.0699	1.23792	0.1054	0.244259	no
ENSMUST00000020145	ENSMUSG00000019970	Sgk1	10:21882183-21999903	G1	G2	OK	84.2165	4.09002	-4.36392	-13.2133	5e-05	0.000298239	yes
ENSMUST00000020149	ENSMUSG00000019975	Ikbip	10:91082939-91102607	G1	G2	OK	2.28023	5.04258	1.14498	3.29538	5e-05	0.000298239	yes
ENSMUST00000020150	ENSMUSG00000019975	Ikbip	10:91082939-91102607	G1	G2	OK	6.57061	5.02205	-0.38775	-0.864377	0.12735	0.276077	no
ENSMUST00000020153	ENSMUSG00000019977	Hbs1l	10:21295978-21368889	G1	G2	OK	41.9519	6.47853	-2.695	-11.0548	5e-05	0.000298239	yes
ENSMUST00000020157	ENSMUSG00000019979	Apaf1	10:90989310-91082770	G1	G2	OK	0.429511	1.44784	1.75314	1.67271	0.05625	0.153593	no
ENSMUST00000020158	ENSMUSG00000019982	Myb	10:21124935-21160905	G1	G2	OK	0.564917	0.0701913	-3.00868	-2.86329	0.00185	0.00835218	yes
ENSMUST00000020159	ENSMUSG00000019984	Med23	10:24869985-24913681	G1	G2	OK	1.8786	3.44977	0.876844	2.53318	5e-05	0.000298239	yes
ENSMUST00000020161	ENSMUSG00000019987	Arg1	10:24915207-24927470	G1	G2	OK	0.559729	0.0493979	-3.50221	-2.03155	0.03005	0.0941404	no
ENSMUST00000020163	ENSMUSG00000019988	Nedd1	10:92684745-92722420	G1	G2	OK	3.73977	4.30138	0.201847	0.77286	0.18	0.343228	no
ENSMUST00000020165	ENSMUSG00000019990	Pde7b	10:20398003-20725078	G1	G2	NOTEST	0.10169	0.0442001	-1.20206	0	1	1	no
ENSMUST00000020169	ENSMUSG00000019989	Enpp3	10:24773813-24836195	G1	G2	OK	0.933887	0.534617	-0.804742	-1.69811	0.00515	0.0208128	yes
ENSMUST00000020171	ENSMUSG00000019997	Ctgf	10:24549440-24598683	G1	G2	OK	2.43065	34.8258	3.84074	13.2629	5e-05	0.000298239	yes
ENSMUST00000020173	ENSMUSG00000019996	Map7	10:20148470-20281589	G1	G2	NOTEST	3.59826e-05	1.13342e-05	-1.66661	0	1	1	no
ENSMUST00000020174	ENSMUSG00000019998	Stx7	10:24149316-24188959	G1	G2	OK	5.68953	14.431	1.34279	5.43812	5e-05	0.000298239	yes
ENSMUST00000020182	ENSMUSG00000020003	Pex7	10:19859928-19907689	G1	G2	OK	10.6919	5.18305	-1.04465	-3.91301	5e-05	0.000298239	yes
ENSMUST00000020185	ENSMUSG00000020007	Il20ra	10:19712586-19760053	G1	G2	NOTEST	0.0139735	0	-0.0200199	0	1	1	no
ENSMUST00000020188	ENSMUSG00000020009	Ifngr1	10:19591948-19610229	G1	G2	OK	7.82205	19.2396	1.29846	5.29301	5e-05	0.000298239	yes
ENSMUST00000020190	ENSMUSG00000020010	Vnn3	10:23851461-23869843	G1	G2	OK	0.103946	0.655946	2.65774	2.56357	0.00255	0.0111277	yes
[truncated: 111,237 more rows]
